# Supplementary material for: Comparative metabolomic analysis in plasma and cerebrospinal fluid of humans and in plasma and brain of mice following antidepressant-dose ketamine administration
Source: Transl Psychiatry. 2022 May 2;12:179. doi: 10.1038/s41398-022-01941-x (PMC9061764; doi:10.1038/s41398-022-01941-x)
Supplement: Supplementary file 5 — Suppl Table S3 [file 41398_2022_1941_MOESM5_ESM.xlsx]

## Sheet: S3. Human plasma metabolome
feature	Minutes_40	Minutes_120	Minutes_230	Minutes_360	Minutes_600	Minutes_720	Minutes_1320	Minutes_1440	Minutes_1560	Minutes_1680	Minutes_2880
1-Met-His	t(33.7)=-0.13(0.894)	t(33.7)=0(0.999)	t(33.7)=-0.78(0.439)	t(38)=1.15(0.259)	t(33.7)=1.92(0.064)	t(33.7)=0.65(0.521)	t(43.1)=0.83(0.409)	t(38)=-1.32(0.193)	t(43.1)=-0.77(0.443)	t(38)=-0.89(0.381)	t(43.1)=-0.7(0.487)
3-IAA	t(24.5)=-1.69(0.104)	t(24.5)=-2.39(0.025)	t(24.5)=-1.95(0.062)	t(27.8)=-0.99(0.333)	t(24.5)=0.39(0.697)	t(24.5)=0.71(0.487)	t(32.1)=2.05(0.048)	t(27.9)=1.33(0.194)	t(32.1)=0.46(0.65)	t(27.9)=-1.5(0.144)	t(32.1)=1.91(0.065)
3-IPA	t(19.8)=-0.22(0.829)	t(19.8)=-1.2(0.243)	t(19.8)=-1.78(0.091)	t(22.3)=-1.83(0.081)	t(19.8)=-3.34(0.003)	t(19.8)=-3.02(0.007)	t(25.7)=-1.99(0.057)	t(22.4)=-2.22(0.037)	t(25.7)=-2.06(0.05)	t(22.4)=-3.07(0.005)	t(25.7)=1.05(0.304)
3-Met-His	t(26.3)=2.1(0.045)	t(26.3)=0.56(0.583)	t(26.3)=1.26(0.22)	t(29.9)=1.42(0.167)	t(26.3)=5(0)	t(26.3)=2.66(0.013)	t(34.4)=0.77(0.446)	t(29.9)=0.34(0.738)	t(34.4)=0.06(0.952)	t(29.9)=2.11(0.044)	t(34.4)=0(0.999)
AABA	t(14.5)=1(0.332)	t(14.5)=1.01(0.327)	t(14.5)=1.22(0.242)	t(16)=1.86(0.081)	t(14.5)=1.54(0.144)	t(14.5)=1.12(0.282)	t(18.1)=2.84(0.011)	t(16)=0.5(0.625)	t(18.1)=0.71(0.485)	t(16)=0.01(0.993)	t(18)=-0.81(0.428)
AconAcid	t(67.6)=-0.27(0.79)	t(67.6)=0.02(0.983)	t(67.6)=0.54(0.593)	t(67.8)=0.24(0.813)	t(67.6)=0.38(0.708)	t(67.6)=-0.07(0.947)	t(67.9)=-0.85(0.398)	t(67.7)=-0.05(0.958)	t(67.9)=-0.63(0.529)	t(67.7)=2.54(0.013)	t(67.9)=-1.21(0.23)
ADMA	t(23.6)=-0.44(0.666)	t(23.6)=-0.2(0.845)	t(23.6)=-0.93(0.361)	t(26.7)=0.77(0.451)	t(23.6)=-1.53(0.138)	t(23.6)=-2.28(0.032)	t(30.9)=0.43(0.672)	t(26.8)=-1.87(0.072)	t(30.9)=-1.47(0.152)	t(26.8)=-3.69(0.001)	t(30.9)=-1.73(0.093)
Ala	t(14.4)=0.37(0.715)	t(14.4)=0.02(0.988)	t(14.4)=2(0.065)	t(15.9)=2.61(0.019)	t(14.4)=2.76(0.015)	t(14.4)=3.16(0.007)	t(18)=2.53(0.021)	t(15.9)=3.79(0.002)	t(18)=3.08(0.006)	t(15.9)=1.99(0.064)	t(17.9)=1.58(0.131)
alpha-AAA	t(12.9)=0.44(0.668)	t(12.9)=0.7(0.497)	t(12.9)=0.96(0.354)	t(14)=2.04(0.061)	t(12.9)=2.94(0.012)	t(12.9)=2.33(0.037)	t(15.7)=0.05(0.961)	t(14.1)=0.64(0.53)	t(15.7)=1.4(0.181)	t(14.1)=1.76(0.1)	t(15.7)=0.77(0.45)
Arg	t(62.9)=0.06(0.955)	t(62.9)=-0.51(0.609)	t(62.9)=0.02(0.985)	t(64.6)=0.97(0.334)	t(62.9)=0.24(0.809)	t(62.9)=1.42(0.161)	t(65.8)=-2.16(0.034)	t(64.3)=1.24(0.218)	t(65.8)=1.13(0.264)	t(64.3)=0.25(0.804)	t(65.8)=0.03(0.976)
Asn	t(18.9)=0.31(0.762)	t(18.9)=-0.86(0.401)	t(18.9)=0.9(0.382)	t(21.2)=1.8(0.086)	t(18.9)=3.12(0.006)	t(18.9)=1.78(0.091)	t(24.5)=1.63(0.117)	t(21.3)=2(0.059)	t(24.5)=1.89(0.071)	t(21.3)=1.17(0.257)	t(24.4)=0.4(0.691)
beta-Ala	t(43.5)=0.17(0.863)	t(43.5)=0.07(0.948)	t(43.5)=2.59(0.013)	t(48)=2.35(0.023)	t(43.5)=4.41(0)	t(43.5)=3.56(0.001)	t(52.6)=-0.26(0.796)	t(47.8)=0.86(0.395)	t(52.6)=0.26(0.799)	t(47.8)=2.2(0.032)	t(52.6)=0.15(0.878)
Betaine	t(8.6)=0.08(0.937)	t(8.6)=-0.06(0.954)	t(8.6)=0.25(0.807)	t(8.9)=0.81(0.438)	t(8.6)=0.78(0.457)	t(8.6)=0.16(0.878)	t(9.4)=-0.22(0.829)	t(9)=-0.05(0.959)	t(9.4)=0.74(0.476)	t(9)=0.01(0.994)	t(9.4)=-0.08(0.936)
C0	t(24)=-0.34(0.738)	t(24)=-0.86(0.399)	t(24)=0.05(0.957)	t(27.2)=0.85(0.401)	t(24)=1.34(0.191)	t(24)=1.26(0.22)	t(31.4)=1.76(0.087)	t(27.2)=0.49(0.63)	t(31.4)=1.74(0.092)	t(27.2)=-1.05(0.302)	t(31.4)=-0.79(0.436)
C2	t(21.9)=1.56(0.133)	t(21.9)=0.17(0.867)	t(21.9)=-3.95(0.001)	t(24.7)=-3.76(0.001)	t(21.9)=-3.15(0.005)	t(21.9)=-4.57(0)	t(28.6)=-3.12(0.004)	t(24.8)=-4.29(0)	t(28.6)=-4.01(0)	t(24.8)=-4.88(0)	t(28.6)=-3.04(0.005)
C3	t(21.5)=-0.38(0.71)	t(21.5)=0.43(0.675)	t(21.5)=-0.41(0.682)	t(24.3)=1.37(0.185)	t(21.5)=0.78(0.441)	t(21.5)=0.44(0.663)	t(28.1)=-1.77(0.088)	t(24.4)=-0.85(0.405)	t(28.1)=-1.18(0.249)	t(24.4)=-0.44(0.666)	t(28.1)=-1.48(0.151)
CE(16:0)	t(24.3)=2.23(0.035)	t(24.3)=0.22(0.83)	t(24.3)=-1.32(0.198)	t(27.5)=0.98(0.334)	t(24.3)=1.45(0.159)	t(24.3)=-0.01(0.993)	t(31.8)=-0.15(0.882)	t(27.6)=0.73(0.472)	t(31.8)=0.9(0.374)	t(27.6)=-0.24(0.812)	t(31.8)=1.04(0.304)
CE(16:1)	t(28.9)=0.62(0.541)	t(28.9)=0(0.997)	t(28.9)=-2.03(0.052)	t(32.8)=0.68(0.499)	t(28.9)=0.57(0.576)	t(28.9)=-0.04(0.971)	t(37.6)=-0.17(0.868)	t(32.8)=0.47(0.644)	t(37.6)=0.14(0.887)	t(32.8)=-0.17(0.866)	t(37.6)=0.82(0.418)
CE(18:1)	t(46.9)=0.83(0.412)	t(46.9)=0.1(0.924)	t(46.9)=-2.22(0.031)	t(51.2)=0.71(0.484)	t(46.9)=0.67(0.507)	t(46.9)=0.04(0.968)	t(55.4)=-0.06(0.954)	t(51)=0.33(0.74)	t(55.4)=0.16(0.875)	t(51)=0.27(0.792)	t(55.5)=0.32(0.751)
CE(18:2)	t(31.5)=1.39(0.176)	t(31.5)=0.19(0.853)	t(31.5)=-1.49(0.147)	t(35.6)=1.13(0.264)	t(31.5)=0.33(0.742)	t(31.5)=-0.78(0.441)	t(40.6)=-0.02(0.982)	t(35.6)=0.36(0.722)	t(40.6)=0.17(0.863)	t(35.6)=-0.57(0.574)	t(40.6)=0.69(0.492)
CE(18:3)	t(12.3)=1.13(0.281)	t(12.3)=0.27(0.794)	t(12.3)=-1.01(0.332)	t(13.3)=1.31(0.211)	t(12.3)=0.28(0.781)	t(12.3)=-0.2(0.846)	t(14.8)=-0.03(0.98)	t(13.4)=0.27(0.793)	t(14.8)=0.36(0.724)	t(13.4)=-0.37(0.718)	t(14.8)=1.05(0.311)
CE(20:3)	t(16.3)=1.11(0.285)	t(16.3)=0.07(0.942)	t(16.3)=-1.29(0.217)	t(18.1)=0.98(0.339)	t(16.3)=-0.06(0.956)	t(16.3)=-0.26(0.797)	t(20.7)=-0.12(0.903)	t(18.2)=0.06(0.955)	t(20.7)=-0.06(0.956)	t(18.2)=-0.54(0.595)	t(20.7)=0.43(0.671)
CE(20:4)	t(19.6)=1.39(0.182)	t(19.6)=0.01(0.992)	t(19.6)=-1.12(0.278)	t(22.1)=0.93(0.36)	t(19.6)=0.6(0.556)	t(19.6)=-0.33(0.746)	t(25.5)=-0.26(0.795)	t(22.1)=0.68(0.501)	t(25.5)=0.67(0.508)	t(22.1)=-0.34(0.737)	t(25.4)=1.08(0.291)
CE(20:5)	t(8.7)=0.7(0.503)	t(8.7)=-0.01(0.995)	t(8.7)=-0.35(0.734)	t(9)=0.6(0.562)	t(8.7)=-0.02(0.984)	t(8.7)=-0.26(0.798)	t(9.5)=0.11(0.917)	t(9.1)=0.37(0.723)	t(9.5)=0.29(0.777)	t(9.1)=-0.46(0.655)	t(9.5)=0.45(0.659)
CE(22:5)	t(23.5)=1.09(0.287)	t(23.5)=0(0.999)	t(23.5)=-0.88(0.39)	t(26.6)=0.98(0.337)	t(23.5)=-0.11(0.91)	t(23.5)=-0.47(0.64)	t(30.8)=-0.39(0.697)	t(26.7)=0.26(0.799)	t(30.8)=-0.08(0.935)	t(26.7)=-0.2(0.845)	t(30.7)=1.04(0.308)
CE(22:6)	t(54.9)=-2(0.05)	t(54.9)=0.06(0.953)	t(54.9)=-0.57(0.573)	t(58.4)=0.26(0.792)	t(54.9)=0.19(0.85)	t(54.9)=-0.21(0.836)	t(61.2)=0.3(0.767)	t(58)=0.62(0.535)	t(61.2)=0.46(0.645)	t(58)=-0.22(0.826)	t(61.3)=0.75(0.456)
Cer(d16:1/22:0)	t(20.7)=1.03(0.313)	t(20.7)=1(0.328)	t(20.7)=0.83(0.413)	t(23.3)=0.65(0.525)	t(20.7)=-1.21(0.238)	t(20.7)=-0.63(0.537)	t(26.9)=0.03(0.975)	t(23.4)=-1.11(0.277)	t(26.9)=-0.1(0.925)	t(23.4)=-0.33(0.745)	t(26.9)=0.26(0.795)
Cer(d16:1/24:0)	t(10.5)=1.26(0.236)	t(10.5)=0.63(0.544)	t(10.5)=0.82(0.43)	t(11.2)=0.74(0.472)	t(10.5)=-0.24(0.816)	t(10.5)=0.2(0.845)	t(12.1)=0.52(0.614)	t(11.2)=0.61(0.555)	t(12.1)=-0.27(0.789)	t(11.2)=0.1(0.921)	t(12.1)=0.29(0.78)
Cer(d18:1/14:0)	t(65.3)=0.31(0.756)	t(65.3)=-0.13(0.896)	t(65.3)=-0.13(0.897)	t(66.3)=0.9(0.371)	t(65.3)=-0.62(0.54)	t(65.3)=-1.55(0.126)	t(66.9)=0.15(0.877)	t(66.1)=-0.62(0.535)	t(66.9)=0.75(0.455)	t(66.1)=-1.07(0.29)	t(66.9)=1.05(0.299)
Cer(d18:1/16:0)	t(13.5)=1.71(0.11)	t(13.5)=1.05(0.311)	t(13.5)=0.97(0.351)	t(14.8)=1.32(0.206)	t(13.5)=0.9(0.384)	t(13.5)=0.29(0.777)	t(16.7)=0.51(0.619)	t(14.9)=0.34(0.738)	t(16.7)=-0.07(0.945)	t(14.9)=-1.08(0.296)	t(16.7)=0.39(0.699)
Cer(d18:1/18:0)	t(30.2)=-0.22(0.828)	t(30.2)=0.09(0.926)	t(30.2)=-0.89(0.383)	t(34.2)=-0.95(0.348)	t(30.2)=0.66(0.512)	t(30.2)=-0.37(0.713)	t(39.1)=-0.59(0.56)	t(34.1)=-0.56(0.579)	t(39.1)=-0.43(0.67)	t(34.1)=-2.03(0.05)	t(39.1)=0.33(0.74)
Cer(d18:1/20:0)	t(27.2)=0.14(0.889)	t(27.2)=-0.37(0.712)	t(27.2)=-0.93(0.362)	t(30.8)=-0.21(0.834)	t(27.2)=1.4(0.172)	t(27.2)=0.17(0.868)	t(35.5)=-2.16(0.037)	t(30.8)=-0.53(0.597)	t(35.5)=0.12(0.907)	t(30.8)=-1.28(0.211)	t(35.5)=0(0.999)
Cer(d18:1/22:0)	t(9.8)=0.82(0.43)	t(9.8)=0.05(0.963)	t(9.8)=0.18(0.86)	t(10.4)=0.44(0.666)	t(9.8)=0.54(0.601)	t(9.8)=-0.38(0.712)	t(11.1)=-0.04(0.971)	t(10.4)=-0.03(0.976)	t(11.1)=-0.65(0.532)	t(10.4)=-1.01(0.336)	t(11.1)=0.12(0.903)
Cer(d18:1/23:0)	t(12.4)=1.43(0.179)	t(12.4)=-0.03(0.977)	t(12.4)=0.3(0.768)	t(13.5)=0.73(0.478)	t(12.4)=0.45(0.659)	t(12.4)=0.21(0.835)	t(15)=-0.48(0.64)	t(13.5)=-0.27(0.793)	t(15)=-0.36(0.721)	t(13.5)=-1.57(0.14)	t(15)=-0.78(0.445)
Cer(d18:1/24:0)	t(9.2)=1.16(0.276)	t(9.2)=0.29(0.781)	t(9.2)=0.12(0.908)	t(9.7)=0.41(0.689)	t(9.2)=-0.01(0.995)	t(9.2)=-0.2(0.848)	t(10.3)=-0.61(0.554)	t(9.7)=-0.34(0.737)	t(10.3)=-0.73(0.48)	t(9.7)=-1.66(0.128)	t(10.3)=-0.68(0.51)
Cer(d18:1/24:1)	t(11.1)=1.54(0.151)	t(11.1)=0.49(0.631)	t(11.1)=0.23(0.821)	t(11.9)=0.07(0.947)	t(11.1)=-0.27(0.794)	t(11.1)=-0.68(0.51)	t(13)=-0.81(0.43)	t(11.9)=-0.27(0.795)	t(13)=-1.49(0.159)	t(11.9)=-2.07(0.061)	t(13)=-0.83(0.423)
Cer(d18:1/25:0)	t(22)=3.53(0.002)	t(22)=1.56(0.134)	t(22)=1.06(0.303)	t(24.9)=1.82(0.081)	t(22)=2.11(0.046)	t(22)=0.13(0.894)	t(28.8)=1.06(0.299)	t(24.9)=1.86(0.075)	t(28.8)=2.48(0.019)	t(24.9)=-0.32(0.754)	t(28.7)=1.29(0.208)
Cer(d18:2/16:0)	t(67.6)=-1.25(0.216)	t(67.6)=-0.2(0.843)	t(67.6)=-2.83(0.006)	t(67.8)=0.16(0.874)	t(67.6)=-0.52(0.606)	t(67.6)=-0.32(0.749)	t(67.9)=-0.82(0.414)	t(67.7)=0.34(0.734)	t(67.9)=-0.14(0.887)	t(67.7)=-1.32(0.192)	t(67.9)=-0.49(0.623)
Cer(d18:2/22:0)	t(13.6)=0.51(0.618)	t(13.6)=-0.35(0.734)	t(13.6)=-0.79(0.441)	t(14.9)=-0.03(0.98)	t(13.6)=-1.03(0.323)	t(13.6)=-1.22(0.244)	t(16.7)=-0.34(0.735)	t(14.9)=-0.3(0.772)	t(16.7)=-0.4(0.697)	t(14.9)=-1.51(0.152)	t(16.7)=0.38(0.711)
Cer(d18:2/23:0)	t(50.1)=2.23(0.03)	t(50.1)=1.76(0.085)	t(50.1)=2.22(0.031)	t(54.2)=1.01(0.317)	t(50.1)=-0.42(0.676)	t(50.1)=0.92(0.36)	t(57.9)=0.77(0.444)	t(53.9)=0.62(0.536)	t(57.9)=0.09(0.931)	t(53.9)=0.49(0.626)	t(58)=1.95(0.056)
Cer(d18:2/24:0)	t(10)=0.76(0.463)	t(10)=0.21(0.841)	t(10)=0.15(0.882)	t(10.5)=0.1(0.919)	t(10)=-0.78(0.452)	t(10)=-1.34(0.209)	t(11.3)=-0.76(0.465)	t(10.5)=-1.82(0.098)	t(11.3)=-0.56(0.586)	t(10.5)=-1.36(0.203)	t(11.3)=-0.36(0.722)
Cer(d18:2/24:1)	t(45.8)=1.61(0.114)	t(45.8)=0.27(0.787)	t(45.8)=1.09(0.283)	t(50.2)=-1.83(0.073)	t(45.8)=-0.5(0.62)	t(45.8)=-1.25(0.218)	t(54.6)=-0.67(0.507)	t(50)=-0.62(0.538)	t(54.6)=-0.83(0.411)	t(50)=-1.86(0.069)	t(54.6)=0.11(0.915)
Choline	t(29.8)=0.06(0.953)	t(29.8)=0.74(0.463)	t(29.8)=0.33(0.741)	t(33.7)=0.71(0.483)	t(29.8)=-0.35(0.732)	t(29.8)=-1.28(0.211)	t(38.6)=-1.39(0.171)	t(33.7)=1.43(0.162)	t(38.6)=1.9(0.065)	t(33.7)=-0.32(0.749)	t(38.6)=-0.08(0.937)
Cit	t(68)=-0.61(0.542)	t(68)=-1.1(0.274)	t(68)=-2.78(0.007)	t(68)=-0.74(0.462)	t(68)=-0.73(0.467)	t(68)=0.48(0.63)	t(68)=-1.48(0.142)	t(68)=0.24(0.814)	t(68)=0.91(0.365)	t(68)=-0.58(0.561)	t(68)=0.18(0.858)
Cortisol	t(23.3)=0.08(0.937)	t(23.3)=0.93(0.361)	t(23.3)=-1.71(0.101)	t(26.4)=-3.74(0.001)	t(23.3)=-5.02(0)	t(23.3)=-4.18(0)	t(30.5)=0.92(0.366)	t(26.5)=-1.68(0.105)	t(30.5)=-2.83(0.008)	t(26.5)=-3.65(0.001)	t(30.5)=-0.06(0.952)
Creatinine	t(18.7)=0.42(0.678)	t(18.7)=-0.58(0.57)	t(18.7)=-0.62(0.543)	t(21)=0.59(0.561)	t(18.7)=0.11(0.914)	t(18.7)=-0.42(0.677)	t(24.1)=0.38(0.707)	t(21)=-0.12(0.903)	t(24.1)=0.03(0.976)	t(21)=-1.22(0.235)	t(24.1)=-0.13(0.895)
Cys	t(30.1)=-0.12(0.904)	t(30.1)=-1.69(0.101)	t(30.1)=0.12(0.906)	t(34.1)=0.28(0.782)	t(30.1)=-0.07(0.944)	t(30.1)=-0.19(0.85)	t(39)=0.71(0.482)	t(34.1)=-0.71(0.485)	t(39)=0.46(0.649)	t(34.1)=-0.14(0.889)	t(39)=0.57(0.571)
Cystine	t(8)=-0.15(0.885)	t(8)=-0.64(0.539)	t(8)=-0.28(0.786)	t(8.2)=0.13(0.899)	t(8)=-0.34(0.74)	t(8)=-0.26(0.803)	t(8.5)=-0.2(0.849)	t(8.2)=0.32(0.76)	t(8.5)=-0.06(0.952)	t(8.2)=-0.44(0.671)	t(8.5)=-0.46(0.66)
DCA	t(17.5)=-0.93(0.367)	t(17.5)=-1.67(0.113)	t(17.5)=0.25(0.808)	t(19.5)=-1.12(0.277)	t(17.5)=-0.21(0.833)	t(17.5)=-0.28(0.786)	t(22.4)=-0.29(0.771)	t(19.6)=0.31(0.76)	t(22.4)=0.15(0.881)	t(19.6)=-0.1(0.925)	t(22.4)=0.8(0.434)
DG(16:0_18:1)	t(22.1)=0.42(0.679)	t(22.1)=-1.13(0.269)	t(22.1)=-0.53(0.602)	t(25)=0.57(0.574)	t(22.1)=2.06(0.051)	t(22.1)=1.21(0.238)	t(28.9)=-0.29(0.773)	t(25.1)=0.75(0.458)	t(28.9)=1.75(0.091)	t(25.1)=2.06(0.05)	t(28.9)=1.38(0.179)
DG(16:0_18:2)	t(31.1)=0.49(0.628)	t(31.1)=0.43(0.674)	t(31.1)=0.15(0.885)	t(35.2)=1.31(0.197)	t(31.1)=2.15(0.039)	t(31.1)=2.61(0.014)	t(40.2)=-0.89(0.378)	t(35.2)=1.02(0.314)	t(40.2)=2.12(0.041)	t(35.2)=1.86(0.071)	t(40.2)=1.19(0.242)
DG(16:1_18:2)	t(19.6)=0.72(0.483)	t(19.6)=-0.73(0.472)	t(19.6)=-0.32(0.75)	t(22.1)=0.17(0.863)	t(19.6)=-0.17(0.869)	t(19.6)=0.15(0.882)	t(25.5)=-1.56(0.131)	t(22.2)=0.65(0.522)	t(25.5)=-0.83(0.414)	t(22.2)=0.79(0.439)	t(25.5)=0.85(0.402)
DG(18:1_18:1)	t(10.5)=0.52(0.617)	t(10.5)=-0.31(0.762)	t(10.5)=-0.36(0.724)	t(11.2)=0.29(0.777)	t(10.5)=1.81(0.098)	t(10.5)=1.41(0.188)	t(12.2)=-0.13(0.9)	t(11.3)=0.52(0.612)	t(12.2)=1(0.335)	t(11.3)=1.27(0.23)	t(12.2)=0.71(0.492)
DG(18:1_18:2)	t(11.5)=0.62(0.55)	t(11.5)=-0.06(0.95)	t(11.5)=-0.02(0.987)	t(12.4)=0.73(0.478)	t(11.5)=1.37(0.197)	t(11.5)=1.29(0.222)	t(13.7)=-0.62(0.545)	t(12.5)=-0.05(0.963)	t(13.7)=0.54(0.598)	t(12.5)=0.7(0.496)	t(13.7)=0.91(0.379)
DG(18:2_18:2)	t(16.8)=0.91(0.376)	t(16.8)=-0.03(0.979)	t(16.8)=-0.02(0.987)	t(18.8)=-0.46(0.653)	t(16.8)=0.96(0.352)	t(16.8)=1.14(0.272)	t(21.5)=-0.95(0.352)	t(18.8)=-0.38(0.71)	t(21.5)=0.1(0.921)	t(18.8)=0.34(0.736)	t(21.5)=0.38(0.708)
DHA	t(64.7)=3.33(0.001)	t(64.7)=0.76(0.449)	t(64.7)=-0.03(0.972)	t(65.9)=1.08(0.285)	t(64.7)=-0.9(0.369)	t(64.7)=-0.51(0.614)	t(66.6)=1.05(0.297)	t(65.7)=-0.9(0.369)	t(66.6)=-2.24(0.028)	t(65.7)=-1.5(0.139)	t(66.7)=2.04(0.045)
DHEAS	t(7.7)=0.63(0.547)	t(7.7)=0.44(0.675)	t(7.7)=0.27(0.796)	t(7.8)=0.32(0.757)	t(7.7)=-0.29(0.783)	t(7.7)=-0.58(0.58)	t(8)=-0.34(0.743)	t(7.8)=-0.24(0.814)	t(8)=-0.43(0.681)	t(7.8)=-0.92(0.387)	t(8)=-0.05(0.96)
FA(18:2)	t(38.5)=2.38(0.022)	t(38.5)=0.09(0.929)	t(38.5)=-3.9(0)	t(43.1)=-2.42(0.02)	t(38.5)=-4.37(0)	t(38.5)=-4.33(0)	t(48.1)=-2.83(0.007)	t(42.9)=-4.87(0)	t(48.1)=-3.56(0.001)	t(42.9)=-4.03(0)	t(48.1)=-2.8(0.007)
GCA	t(17.5)=-0.07(0.945)	t(17.5)=-0.04(0.966)	t(17.5)=1.89(0.076)	t(19.5)=2.3(0.033)	t(17.5)=3.74(0.002)	t(17.5)=2.24(0.038)	t(22.4)=1.66(0.111)	t(19.6)=2.11(0.048)	t(22.4)=1.77(0.091)	t(19.6)=2.4(0.026)	t(22.4)=0.07(0.946)
GCDCA	t(28)=-0.56(0.578)	t(28)=-0.33(0.745)	t(28)=3.2(0.003)	t(31.8)=3.81(0.001)	t(28)=5.2(0)	t(28)=3.98(0)	t(36.5)=1.98(0.055)	t(31.8)=3.27(0.003)	t(36.5)=2.98(0.005)	t(31.8)=3.83(0.001)	t(36.5)=1(0.326)
GDCA	t(25.9)=-0.47(0.642)	t(25.9)=-0.48(0.634)	t(25.9)=3.04(0.005)	t(29.4)=3.28(0.003)	t(25.9)=5.13(0)	t(25.9)=3.51(0.002)	t(33.9)=1.66(0.107)	t(29.4)=2.82(0.008)	t(33.9)=2.48(0.018)	t(29.4)=3.17(0.004)	t(33.9)=1.07(0.293)
GLCA	t(65)=-1.16(0.25)	t(65)=-0.6(0.549)	t(65)=5.61(0)	t(66.1)=3.43(0.001)	t(65)=1.2(0.235)	t(65)=1.63(0.108)	t(66.8)=-0.19(0.848)	t(65.9)=2.79(0.007)	t(66.8)=1.78(0.079)	t(65.9)=1.47(0.147)	t(66.8)=2.11(0.038)
GLCAS	t(27.4)=-0.22(0.825)	t(27.4)=1.27(0.215)	t(27.4)=4.17(0)	t(31.1)=4.37(0)	t(27.4)=4.35(0)	t(27.4)=2.04(0.051)	t(35.7)=0.22(0.826)	t(31.1)=1.8(0.081)	t(35.7)=1.43(0.162)	t(31.1)=1.41(0.168)	t(35.7)=1.71(0.097)
Gln	t(13.1)=0.18(0.863)	t(13.1)=-0.25(0.807)	t(13.1)=-0.05(0.964)	t(14.3)=1.05(0.31)	t(13.1)=-0.32(0.751)	t(13.1)=-0.44(0.668)	t(16)=-0.06(0.952)	t(14.3)=-0.2(0.843)	t(16)=0.52(0.613)	t(14.3)=-0.96(0.355)	t(16)=-0.6(0.559)
Glu	t(66.1)=0.34(0.731)	t(66.1)=0.28(0.784)	t(66.1)=0.41(0.686)	t(66.8)=0.79(0.43)	t(66.1)=1.85(0.068)	t(66.1)=1.48(0.144)	t(67.3)=2.47(0.016)	t(66.7)=0.29(0.773)	t(67.3)=0.35(0.724)	t(66.7)=-0.72(0.476)	t(67.3)=-0.29(0.77)
Gly	t(16.8)=0.25(0.804)	t(16.8)=-0.39(0.7)	t(16.8)=0.02(0.984)	t(18.7)=-0.45(0.661)	t(16.8)=0.58(0.572)	t(16.8)=-0.1(0.92)	t(21.4)=1.21(0.238)	t(18.8)=0.35(0.728)	t(21.4)=0.38(0.71)	t(18.8)=-0.1(0.921)	t(21.4)=0.37(0.716)
H1	t(12)=0.51(0.621)	t(12)=0.38(0.712)	t(12)=0.93(0.371)	t(12.9)=0.49(0.632)	t(12)=1.16(0.269)	t(12)=0.2(0.841)	t(14.3)=0.73(0.479)	t(13)=0.03(0.973)	t(14.3)=0.21(0.836)	t(13)=1.12(0.284)	t(14.3)=-0.28(0.784)
HArg	t(54.8)=-0.61(0.545)	t(54.8)=0.29(0.773)	t(54.8)=-0.68(0.501)	t(58.2)=-1.15(0.254)	t(54.8)=-1.2(0.235)	t(54.8)=0.49(0.626)	t(61.1)=-0.88(0.385)	t(57.9)=1.25(0.217)	t(61.1)=-0.29(0.774)	t(57.9)=-0.8(0.427)	t(61.2)=-0.01(0.991)
HCys	t(27.8)=-0.63(0.534)	t(27.8)=-1.53(0.137)	t(27.8)=0.13(0.895)	t(31.5)=0.6(0.554)	t(27.8)=0.91(0.373)	t(27.8)=0.3(0.769)	t(36.2)=0.54(0.595)	t(31.5)=-0.5(0.62)	t(36.2)=0.4(0.689)	t(31.5)=-0.45(0.659)	t(36.2)=0.41(0.687)
Hex2Cer(d18:1/16:0)	t(33.1)=0.58(0.566)	t(33.1)=-0.19(0.852)	t(33.1)=0.06(0.951)	t(37.3)=0.51(0.61)	t(33.1)=0.18(0.857)	t(33.1)=-2.28(0.029)	t(42.4)=-0.06(0.953)	t(37.3)=0.38(0.705)	t(42.4)=0.36(0.721)	t(37.3)=-1.1(0.28)	t(42.4)=0.21(0.831)
Hex2Cer(d18:1/18:0)	t(59.5)=-1.68(0.098)	t(59.5)=-0.36(0.718)	t(59.5)=-1.07(0.289)	t(62.1)=-1.26(0.213)	t(59.5)=1(0.323)	t(59.5)=-2.62(0.011)	t(64)=-0.13(0.898)	t(61.7)=-0.24(0.808)	t(64)=-1.23(0.224)	t(61.7)=-1(0.323)	t(64.1)=0.86(0.392)
Hex2Cer(d18:1/20:0)	t(67.9)=3.67(0)	t(67.9)=-0.66(0.51)	t(67.9)=1.72(0.091)	t(67.9)=0.49(0.625)	t(67.9)=2.94(0.005)	t(67.9)=0.57(0.573)	t(68)=-0.28(0.781)	t(67.9)=0.73(0.469)	t(68)=0.61(0.546)	t(67.9)=-0.27(0.789)	t(68)=-0.8(0.425)
Hex2Cer(d18:1/22:0)	t(50.4)=-1.15(0.256)	t(50.4)=-1.28(0.205)	t(50.4)=-0.02(0.983)	t(54.4)=1.16(0.253)	t(50.4)=0.37(0.71)	t(50.4)=0.47(0.641)	t(58.1)=-1.65(0.104)	t(54.1)=-0.12(0.907)	t(58.1)=-1.46(0.15)	t(54.1)=-1.83(0.072)	t(58.2)=-0.05(0.963)
Hex2Cer(d18:1/24:0)	t(41)=2.27(0.029)	t(41)=-0.09(0.927)	t(41)=0.98(0.335)	t(45.5)=0.86(0.396)	t(41)=2.22(0.032)	t(41)=2.19(0.034)	t(50.3)=-3.38(0.001)	t(45.3)=2.69(0.01)	t(50.3)=0.9(0.372)	t(45.3)=-1.06(0.294)	t(50.4)=1.2(0.235)
Hex2Cer(d18:1/24:1)	t(44.3)=0.5(0.621)	t(44.3)=-0.02(0.981)	t(44.3)=0.62(0.541)	t(48.8)=0.87(0.386)	t(44.3)=0.24(0.812)	t(44.3)=-3.38(0.002)	t(53.3)=0.7(0.485)	t(48.6)=0.43(0.671)	t(53.3)=0.45(0.655)	t(48.6)=-1.28(0.206)	t(53.4)=0.1(0.919)
Hex3Cer(d18:1/16:0)	t(21.2)=0.77(0.449)	t(21.2)=0.11(0.91)	t(21.2)=-0.18(0.857)	t(23.9)=0.87(0.393)	t(21.2)=0.68(0.505)	t(21.2)=-0.4(0.691)	t(27.6)=0.46(0.646)	t(24)=0.68(0.506)	t(27.6)=-0.03(0.977)	t(24)=-2.57(0.017)	t(27.6)=-0.67(0.509)
Hex3Cer(d18:1/24:1)	t(46)=1.53(0.132)	t(46)=-0.76(0.451)	t(46)=-2.76(0.008)	t(50.3)=0.41(0.686)	t(46)=-1.82(0.076)	t(46)=-0.48(0.633)	t(54.7)=-0.16(0.873)	t(50.1)=0.11(0.916)	t(54.7)=1.32(0.192)	t(50.1)=-1.32(0.192)	t(54.7)=-0.29(0.77)
HexCer(d18:1/16:0)	t(14.3)=0.91(0.377)	t(14.3)=-2.01(0.064)	t(14.3)=0.05(0.961)	t(15.8)=-0.41(0.69)	t(14.3)=-0.39(0.704)	t(14.3)=-0.64(0.532)	t(17.8)=-0.04(0.969)	t(15.8)=-0.18(0.861)	t(17.8)=-0.06(0.95)	t(15.8)=-1.36(0.193)	t(17.8)=0.11(0.916)
HexCer(d18:1/18:0)	t(44)=-0.48(0.63)	t(44)=-2.38(0.022)	t(44)=-1.05(0.3)	t(48.5)=-0.66(0.512)	t(44)=-1.14(0.261)	t(44)=0.18(0.856)	t(53)=0.08(0.937)	t(48.3)=-1.5(0.14)	t(53)=-0.69(0.493)	t(48.3)=-0.5(0.616)	t(53.1)=-2.28(0.027)
HexCer(d18:1/20:0)	t(25.5)=0.45(0.657)	t(25.5)=-2.35(0.027)	t(25.5)=-0.15(0.885)	t(28.9)=0.11(0.914)	t(25.5)=0.05(0.96)	t(25.5)=-0.66(0.513)	t(33.4)=-0.88(0.383)	t(29)=0.95(0.348)	t(33.4)=0.26(0.799)	t(29)=-0.81(0.426)	t(33.4)=0.04(0.969)
HexCer(d18:1/22:0)	t(32.8)=0.56(0.576)	t(32.8)=-1.57(0.127)	t(32.8)=0.13(0.899)	t(37)=-0.47(0.639)	t(32.8)=-0.24(0.809)	t(32.8)=-1.99(0.055)	t(42)=0.13(0.898)	t(37)=-0.29(0.773)	t(42)=-0.1(0.919)	t(37)=-0.57(0.57)	t(42.1)=-0.09(0.932)
HexCer(d18:1/23:0)	t(20.6)=0.46(0.651)	t(20.6)=0.41(0.683)	t(20.6)=-0.14(0.89)	t(23.2)=0.34(0.738)	t(20.6)=-1.3(0.208)	t(20.6)=0.12(0.904)	t(26.8)=1.01(0.323)	t(23.3)=-0.26(0.795)	t(26.8)=-0.21(0.834)	t(23.3)=-0.51(0.613)	t(26.8)=-0.27(0.787)
HexCer(d18:1/24:0)	t(47.7)=0.56(0.581)	t(47.7)=0.38(0.708)	t(47.7)=0.08(0.934)	t(52)=-0.19(0.849)	t(47.7)=-2.01(0.051)	t(47.7)=-2.43(0.019)	t(56.1)=0.58(0.561)	t(51.7)=-0.18(0.857)	t(56.1)=0.1(0.923)	t(51.7)=-2.47(0.017)	t(56.2)=0.36(0.722)
HexCer(d18:1/24:1)	t(16.4)=0.77(0.452)	t(16.4)=-1.14(0.272)	t(16.4)=-0.03(0.976)	t(18.2)=0.09(0.925)	t(16.4)=0.19(0.855)	t(16.4)=-0.05(0.957)	t(20.8)=0.59(0.563)	t(18.3)=0.15(0.88)	t(20.8)=0.39(0.697)	t(18.3)=-1.71(0.103)	t(20.8)=-0.03(0.978)
HexCer(d18:2/22:0)	t(61.5)=0.99(0.327)	t(61.5)=-2.13(0.037)	t(61.5)=-1.42(0.161)	t(63.6)=-0.96(0.341)	t(61.5)=-1.18(0.243)	t(61.5)=-1.08(0.283)	t(65.1)=-2.9(0.005)	t(63.3)=-1.25(0.217)	t(65.1)=-2.19(0.032)	t(63.3)=-1.24(0.218)	t(65.1)=0.22(0.827)
HexCer(d18:2/24:0)	t(65.7)=-0.4(0.69)	t(65.7)=-0.52(0.603)	t(65.7)=-0.39(0.701)	t(66.6)=0.46(0.649)	t(65.7)=-0.46(0.649)	t(65.7)=-0.96(0.338)	t(67.1)=-0.53(0.596)	t(66.4)=-1.02(0.311)	t(67.1)=0.35(0.73)	t(66.4)=-2.31(0.024)	t(67.1)=-1.62(0.109)
HipAcid	t(26.5)=-1.52(0.141)	t(26.5)=-1.86(0.074)	t(26.5)=-2.15(0.04)	t(30.1)=-2.81(0.009)	t(26.5)=-2.03(0.052)	t(26.5)=-1.88(0.071)	t(34.7)=-2.21(0.034)	t(30.2)=-0.4(0.695)	t(34.7)=-1.43(0.16)	t(30.2)=-1.33(0.193)	t(34.7)=-1.45(0.157)
His	t(61.9)=-0.16(0.874)	t(61.9)=-0.1(0.921)	t(61.9)=-0.2(0.844)	t(63.8)=-1.24(0.218)	t(61.9)=-1.41(0.164)	t(61.9)=0.12(0.902)	t(65.3)=-0.33(0.744)	t(63.6)=0.84(0.405)	t(65.3)=-1.47(0.146)	t(63.6)=-0.53(0.601)	t(65.3)=-0.75(0.456)
Hypoxanthine	t(56.8)=1.96(0.054)	t(56.8)=2.02(0.048)	t(56.8)=1.08(0.285)	t(59.9)=0.05(0.957)	t(56.8)=-0.21(0.831)	t(56.8)=-0.86(0.391)	t(62.4)=0.11(0.915)	t(59.5)=1.4(0.168)	t(62.4)=0.14(0.892)	t(59.5)=-0.8(0.427)	t(62.4)=0.88(0.385)
Ile	t(23.2)=-0.01(0.992)	t(23.2)=-1.1(0.282)	t(23.2)=-0.25(0.805)	t(26.2)=0.92(0.365)	t(23.2)=1.82(0.082)	t(23.2)=2.64(0.014)	t(30.3)=1.27(0.214)	t(26.3)=0.88(0.388)	t(30.3)=1.56(0.13)	t(26.3)=1.61(0.12)	t(30.3)=0.8(0.428)
Ind-SO4	t(10.5)=-0.96(0.36)	t(10.5)=-1.24(0.24)	t(10.5)=-0.35(0.73)	t(11.2)=-0.68(0.51)	t(10.5)=-0.27(0.793)	t(10.5)=-0.24(0.815)	t(12.2)=0.52(0.614)	t(11.3)=-0.38(0.714)	t(12.2)=-0.39(0.704)	t(11.3)=-0.94(0.369)	t(12.2)=-0.35(0.733)
Kynurenine	t(13.3)=-0.23(0.821)	t(13.3)=-0.55(0.589)	t(13.3)=-0.46(0.654)	t(14.5)=-0.3(0.766)	t(13.3)=-1.73(0.107)	t(13.3)=-2.19(0.047)	t(16.2)=0.78(0.447)	t(14.5)=0.38(0.712)	t(16.2)=-0.38(0.705)	t(14.5)=-2.44(0.028)	t(16.2)=0.34(0.735)
Lac	t(20.7)=2.06(0.052)	t(20.7)=1.79(0.089)	t(20.7)=2.65(0.015)	t(23.4)=1.29(0.209)	t(20.7)=1.8(0.086)	t(20.7)=1.4(0.176)	t(27)=0.87(0.393)	t(23.4)=2.33(0.029)	t(27)=0.75(0.459)	t(23.4)=0.74(0.468)	t(27)=0.82(0.417)
Leu	t(20.3)=0.33(0.743)	t(20.3)=-0.59(0.562)	t(20.3)=-0.12(0.906)	t(22.8)=0.82(0.421)	t(20.3)=1.31(0.204)	t(20.3)=2.07(0.052)	t(26.4)=1.25(0.222)	t(22.9)=0.43(0.669)	t(26.4)=1.28(0.212)	t(22.9)=1.26(0.221)	t(26.4)=1.1(0.281)
Lys	t(14.1)=1.01(0.332)	t(14.1)=0.17(0.865)	t(14.1)=1.14(0.272)	t(15.5)=1.49(0.156)	t(14.1)=0.54(0.601)	t(14.1)=0.79(0.441)	t(17.5)=0.73(0.478)	t(15.6)=0.25(0.803)	t(17.5)=0.43(0.674)	t(15.6)=0.06(0.953)	t(17.5)=0.38(0.708)
LPC a C16:0	t(10)=0.29(0.778)	t(10)=0.22(0.828)	t(10)=0.64(0.538)	t(10.6)=1.2(0.257)	t(10)=1.56(0.151)	t(10)=0.52(0.618)	t(11.4)=1.14(0.277)	t(10.6)=1.18(0.265)	t(11.4)=0.92(0.377)	t(10.6)=-0.06(0.955)	t(11.4)=2.18(0.051)
LPC a C16:1	t(10)=0.61(0.556)	t(10)=0.34(0.74)	t(10)=1.07(0.309)	t(10.6)=1.25(0.237)	t(10)=1.9(0.087)	t(10)=1.07(0.311)	t(11.4)=1.4(0.187)	t(10.6)=1.35(0.206)	t(11.4)=1.12(0.286)	t(10.6)=0.71(0.492)	t(11.4)=2.08(0.06)
LPC a C17:0	t(9.1)=0.55(0.599)	t(9.1)=-0.07(0.943)	t(9.1)=0.17(0.867)	t(9.5)=0.89(0.396)	t(9.1)=0.89(0.397)	t(9.1)=-0.04(0.967)	t(10.1)=0.4(0.696)	t(9.5)=0.42(0.682)	t(10.1)=0.32(0.758)	t(9.5)=-0.87(0.404)	t(10.1)=1.17(0.268)
LPC a C18:0	t(8.1)=0.28(0.789)	t(8.1)=-0.03(0.979)	t(8.1)=-0.12(0.908)	t(8.3)=0.4(0.701)	t(8.1)=0.71(0.496)	t(8.1)=0.01(0.992)	t(8.6)=0.49(0.636)	t(8.3)=0.49(0.634)	t(8.6)=0.26(0.8)	t(8.3)=-0.64(0.541)	t(8.6)=0.87(0.41)
LPC a C18:1	t(9.5)=0.54(0.602)	t(9.5)=0.18(0.862)	t(9.5)=0.1(0.922)	t(9.9)=0.74(0.478)	t(9.5)=2.21(0.053)	t(9.5)=1.12(0.291)	t(10.6)=1.62(0.136)	t(9.9)=1.32(0.217)	t(10.6)=0.95(0.361)	t(9.9)=0.38(0.708)	t(10.6)=1.71(0.116)
LPC a C18:2	t(12.2)=0.03(0.979)	t(12.2)=-0.4(0.693)	t(12.2)=0.21(0.834)	t(13.3)=1.59(0.135)	t(12.2)=4.56(0.001)	t(12.2)=3.11(0.009)	t(14.7)=2.57(0.022)	t(13.3)=2.63(0.02)	t(14.7)=2.13(0.05)	t(13.3)=2.02(0.064)	t(14.7)=1.69(0.112)
LPC a C20:3	t(21.8)=0.49(0.631)	t(21.8)=0.22(0.825)	t(21.8)=-1.31(0.203)	t(24.6)=1.25(0.223)	t(21.8)=2.41(0.025)	t(21.8)=1.68(0.107)	t(28.5)=0.91(0.372)	t(24.7)=0.72(0.48)	t(28.5)=0.18(0.859)	t(24.7)=0.41(0.684)	t(28.4)=1.1(0.281)
LPC a C20:4	t(8.7)=0.45(0.661)	t(8.7)=0.15(0.881)	t(8.7)=0.54(0.602)	t(9)=1.1(0.301)	t(8.7)=2.25(0.052)	t(8.7)=1.5(0.169)	t(9.5)=1.69(0.123)	t(9.1)=1.48(0.172)	t(9.5)=1.17(0.271)	t(9.1)=0.67(0.519)	t(9.5)=1.94(0.083)
LPC a C26:1	t(30.1)=0.86(0.397)	t(30.1)=0.99(0.331)	t(30.1)=0.48(0.636)	t(34.1)=1.18(0.247)	t(30.1)=1.01(0.321)	t(30.1)=0.04(0.968)	t(39.1)=0.14(0.888)	t(34.1)=0.45(0.656)	t(39.1)=0.87(0.388)	t(34.1)=1.15(0.26)	t(39.1)=1.85(0.072)
LPC a C28:1	t(28.1)=2.29(0.029)	t(28.1)=1.66(0.109)	t(28.1)=0.41(0.686)	t(31.9)=-0.55(0.587)	t(28.1)=1.34(0.192)	t(28.1)=-0.28(0.781)	t(36.7)=0.74(0.465)	t(31.9)=1.16(0.254)	t(36.7)=0.49(0.629)	t(31.9)=0.39(0.701)	t(36.7)=1.58(0.123)
Met	t(44.2)=0.61(0.542)	t(44.2)=-0.64(0.527)	t(44.2)=0.93(0.356)	t(48.7)=2(0.051)	t(44.2)=2.84(0.007)	t(44.2)=3.07(0.004)	t(53.3)=2.45(0.018)	t(48.5)=2.79(0.008)	t(53.3)=3.09(0.003)	t(48.5)=2.87(0.006)	t(53.3)=1.55(0.127)
Met-SO	t(68)=-0.18(0.859)	t(68)=-0.06(0.949)	t(68)=0.95(0.347)	t(68)=2.41(0.019)	t(68)=4.09(0)	t(68)=3.93(0)	t(68)=0.28(0.779)	t(68)=3.71(0)	t(68)=3.53(0.001)	t(68)=3.76(0)	t(68)=1.2(0.233)
Orn	t(16.6)=0.76(0.457)	t(16.6)=1.19(0.253)	t(16.6)=0.99(0.335)	t(18.6)=2.29(0.034)	t(16.6)=1.87(0.08)	t(16.6)=1.69(0.11)	t(21.2)=0.84(0.412)	t(18.6)=1.81(0.087)	t(21.2)=2.04(0.054)	t(18.6)=0.88(0.39)	t(21.2)=1.79(0.088)
p-Cresol-SO4	t(11.1)=0.31(0.762)	t(11.1)=0.02(0.982)	t(11.1)=0.38(0.71)	t(11.9)=-0.09(0.934)	t(11.1)=0.04(0.969)	t(11.1)=-0.05(0.965)	t(13)=0.58(0.569)	t(11.9)=0.28(0.783)	t(13)=0.74(0.471)	t(11.9)=-0.1(0.922)	t(13)=0.39(0.699)
PC aa C28:1	t(8.7)=0.69(0.506)	t(8.7)=-0.01(0.991)	t(8.7)=-0.08(0.941)	t(9)=0.43(0.678)	t(8.7)=0.34(0.739)	t(8.7)=-0.14(0.894)	t(9.4)=0.26(0.801)	t(9)=-0.24(0.818)	t(9.4)=-0.09(0.933)	t(9)=-0.96(0.363)	t(9.4)=0.28(0.788)
PC aa C30:0	t(11.5)=0.82(0.427)	t(11.5)=-0.05(0.963)	t(11.5)=-0.62(0.549)	t(12.4)=-0.35(0.73)	t(11.5)=0.26(0.803)	t(11.5)=0.07(0.942)	t(13.7)=1.32(0.208)	t(12.5)=0.6(0.56)	t(13.7)=1.07(0.303)	t(12.5)=-0.03(0.976)	t(13.7)=1.29(0.218)
PC aa C32:0	t(16.5)=1.63(0.123)	t(16.5)=-0.1(0.918)	t(16.5)=-0.01(0.989)	t(18.4)=0.45(0.656)	t(16.5)=0.93(0.367)	t(16.5)=0.5(0.621)	t(21.1)=1.1(0.282)	t(18.5)=1.38(0.185)	t(21.1)=1.75(0.094)	t(18.5)=0.3(0.77)	t(21.1)=1.62(0.119)
PC aa C32:1	t(10.2)=0.6(0.564)	t(10.2)=0.01(0.994)	t(10.2)=0.27(0.793)	t(10.8)=-0.17(0.871)	t(10.2)=-0.29(0.776)	t(10.2)=-0.32(0.756)	t(11.7)=0.29(0.78)	t(10.8)=0.35(0.733)	t(11.7)=0.76(0.465)	t(10.8)=0.27(0.791)	t(11.7)=1.43(0.18)
PC aa C32:2	t(9.9)=0.59(0.567)	t(9.9)=-0.03(0.977)	t(9.9)=-0.29(0.781)	t(10.4)=-0.74(0.473)	t(9.9)=-0.47(0.651)	t(9.9)=-0.9(0.39)	t(11.2)=-0.24(0.816)	t(10.4)=-0.05(0.962)	t(11.2)=0.19(0.856)	t(10.4)=-0.98(0.349)	t(11.2)=-0.35(0.733)
PC aa C32:3	t(15.3)=1.31(0.21)	t(15.3)=-0.36(0.725)	t(15.3)=-0.18(0.859)	t(16.9)=-0.7(0.494)	t(15.3)=-0.27(0.787)	t(15.3)=-0.42(0.678)	t(19.3)=0.12(0.905)	t(17)=-0.34(0.737)	t(19.3)=0.29(0.772)	t(17)=-0.72(0.481)	t(19.3)=0.27(0.792)
PC aa C34:1	t(10.6)=1.08(0.304)	t(10.6)=0.02(0.987)	t(10.6)=0.49(0.632)	t(11.3)=0.61(0.551)	t(10.6)=0.38(0.708)	t(10.6)=-0.27(0.794)	t(12.3)=-0.01(0.991)	t(11.3)=0.11(0.914)	t(12.3)=0.62(0.548)	t(11.3)=-0.26(0.8)	t(12.3)=1.08(0.301)
PC aa C34:2	t(18.1)=0.71(0.489)	t(18.1)=-0.58(0.572)	t(18.1)=0.16(0.872)	t(20.2)=0.36(0.72)	t(18.1)=1.89(0.075)	t(18.1)=1.15(0.263)	t(23.3)=0.81(0.428)	t(20.3)=0.9(0.379)	t(23.3)=1.23(0.23)	t(20.3)=0.01(0.992)	t(23.2)=-0.31(0.763)
PC aa C34:3	t(12.2)=0.62(0.549)	t(12.2)=-0.37(0.714)	t(12.2)=-0.02(0.988)	t(13.2)=-0.08(0.937)	t(12.2)=0.53(0.607)	t(12.2)=-0.14(0.888)	t(14.7)=0.05(0.957)	t(13.3)=0.2(0.844)	t(14.7)=0.75(0.466)	t(13.3)=0.19(0.85)	t(14.7)=0.68(0.507)
PC aa C34:4	t(10.4)=0.61(0.557)	t(10.4)=-0.3(0.771)	t(10.4)=-0.07(0.944)	t(11.1)=-0.59(0.57)	t(10.4)=-0.18(0.86)	t(10.4)=-0.45(0.66)	t(12)=0.27(0.789)	t(11.1)=0.13(0.898)	t(12)=0.65(0.529)	t(11.1)=-0.03(0.98)	t(12)=0.25(0.804)
PC aa C36:0	t(8.1)=0.85(0.422)	t(8.1)=-0.11(0.916)	t(8.1)=-0.19(0.854)	t(8.3)=-0.06(0.957)	t(8.1)=-0.07(0.949)	t(8.1)=-0.41(0.694)	t(8.5)=0(0.999)	t(8.3)=-0.46(0.657)	t(8.5)=-0.24(0.813)	t(8.3)=-0.7(0.505)	t(8.5)=-0.17(0.872)
PC aa C36:1	t(11.1)=0.95(0.361)	t(11.1)=-0.47(0.646)	t(11.1)=0.29(0.776)	t(11.9)=0.35(0.734)	t(11.1)=0.81(0.435)	t(11.1)=0.38(0.714)	t(13)=0.24(0.811)	t(11.9)=0.63(0.539)	t(13)=0.94(0.363)	t(11.9)=0.36(0.722)	t(13)=1.17(0.264)
PC aa C36:2	t(13.5)=0.66(0.518)	t(13.5)=-0.86(0.405)	t(13.5)=-0.38(0.707)	t(14.8)=0.28(0.781)	t(13.5)=1.3(0.215)	t(13.5)=0.46(0.654)	t(16.7)=0.3(0.769)	t(14.9)=0.37(0.714)	t(16.7)=0.84(0.411)	t(14.9)=-0.32(0.753)	t(16.6)=-0.28(0.782)
PC aa C36:3	t(8.8)=0.56(0.588)	t(8.8)=-0.24(0.817)	t(8.8)=-0.04(0.971)	t(9.1)=0.22(0.832)	t(8.8)=0.65(0.53)	t(8.8)=0.2(0.842)	t(9.6)=-0.11(0.914)	t(9.1)=-0.01(0.996)	t(9.6)=0.3(0.773)	t(9.1)=-0.46(0.658)	t(9.6)=-0.13(0.9)
PC aa C36:4	t(12.5)=1.04(0.32)	t(12.5)=-0.12(0.909)	t(12.5)=0.79(0.446)	t(13.6)=0.9(0.385)	t(12.5)=1.59(0.136)	t(12.5)=0.96(0.353)	t(15.1)=0.79(0.444)	t(13.6)=0.74(0.472)	t(15.1)=1.23(0.236)	t(13.6)=0.02(0.986)	t(15.1)=0.62(0.545)
PC aa C36:5	t(7.9)=0.36(0.73)	t(7.9)=0.1(0.923)	t(7.9)=0.33(0.751)	t(8.1)=0.64(0.537)	t(7.9)=0.76(0.472)	t(7.9)=0.11(0.915)	t(8.3)=0.39(0.708)	t(8.1)=0.41(0.691)	t(8.3)=0.6(0.566)	t(8.1)=0.3(0.774)	t(8.3)=0.51(0.625)
PC aa C36:6	t(8.1)=0.52(0.617)	t(8.1)=-0.11(0.916)	t(8.1)=0.1(0.924)	t(8.3)=0.32(0.759)	t(8.1)=0.41(0.696)	t(8.1)=-0.31(0.765)	t(8.6)=-0.08(0.94)	t(8.3)=-0.3(0.773)	t(8.6)=-0.16(0.875)	t(8.3)=-0.41(0.695)	t(8.6)=0.11(0.912)
PC aa C38:0	t(8.2)=0.66(0.53)	t(8.2)=-0.29(0.781)	t(8.2)=0.2(0.844)	t(8.4)=0.57(0.581)	t(8.2)=-0.04(0.966)	t(8.2)=-0.14(0.891)	t(8.7)=0.06(0.954)	t(8.4)=0.14(0.895)	t(8.7)=0.18(0.861)	t(8.4)=-0.62(0.549)	t(8.7)=0.06(0.955)
PC aa C38:1	t(13.9)=0.73(0.476)	t(13.9)=-0.4(0.692)	t(13.9)=-0.6(0.558)	t(15.3)=-0.89(0.385)	t(13.9)=-0.99(0.337)	t(13.9)=-1.04(0.317)	t(17.2)=-0.38(0.706)	t(15.4)=0.25(0.805)	t(17.2)=1.75(0.098)	t(15.4)=-0.88(0.392)	t(17.2)=-0.49(0.632)
PC aa C38:3	t(8.6)=0.97(0.361)	t(8.6)=0.13(0.897)	t(8.6)=0.54(0.601)	t(8.9)=0.96(0.363)	t(8.6)=0.37(0.721)	t(8.6)=0.2(0.845)	t(9.3)=-0.15(0.883)	t(8.9)=-0.05(0.958)	t(9.3)=0.16(0.876)	t(8.9)=-0.73(0.484)	t(9.3)=0.32(0.757)
PC aa C38:4	t(9)=0.85(0.418)	t(9)=0.2(0.847)	t(9)=0.86(0.41)	t(9.4)=1.34(0.211)	t(9)=1.09(0.303)	t(9)=0.61(0.554)	t(9.9)=0.4(0.7)	t(9.4)=0.41(0.69)	t(9.9)=0.83(0.424)	t(9.4)=-0.08(0.938)	t(9.9)=0.66(0.523)
PC aa C38:5	t(10.4)=0.99(0.346)	t(10.4)=0.37(0.716)	t(10.4)=0.59(0.566)	t(11.1)=1.41(0.187)	t(10.4)=0.84(0.421)	t(10.4)=0.15(0.88)	t(12.1)=-0.08(0.936)	t(11.1)=0.04(0.967)	t(12.1)=0.58(0.57)	t(11.1)=-0.65(0.53)	t(12)=0.42(0.679)
PC aa C38:6	t(8.6)=0.94(0.373)	t(8.6)=0.31(0.762)	t(8.6)=0.68(0.513)	t(8.9)=1(0.344)	t(8.6)=0.49(0.639)	t(8.6)=0.13(0.898)	t(9.3)=-0.05(0.965)	t(8.9)=0.02(0.983)	t(9.3)=0.11(0.914)	t(8.9)=-0.8(0.446)	t(9.3)=0.12(0.904)
PC aa C40:2	t(8.1)=0.58(0.576)	t(8.1)=-0.29(0.776)	t(8.1)=0.14(0.894)	t(8.3)=-0.21(0.84)	t(8.1)=-0.13(0.898)	t(8.1)=-0.29(0.781)	t(8.6)=-0.1(0.92)	t(8.3)=-0.16(0.879)	t(8.6)=0.47(0.647)	t(8.3)=-0.15(0.885)	t(8.5)=-0.1(0.921)
PC aa C40:3	t(8.6)=0.39(0.709)	t(8.6)=-0.07(0.945)	t(8.6)=-0.33(0.746)	t(8.9)=0.23(0.822)	t(8.6)=-0.26(0.8)	t(8.6)=-0.22(0.834)	t(9.3)=-0.33(0.746)	t(8.9)=-0.16(0.878)	t(9.3)=-0.19(0.852)	t(8.9)=-0.53(0.607)	t(9.3)=-0.18(0.862)
PC aa C40:4	t(12)=1.19(0.259)	t(12)=-0.4(0.697)	t(12)=0.41(0.692)	t(12.9)=1.19(0.257)	t(12)=0.32(0.757)	t(12)=-0.52(0.615)	t(14.3)=0.07(0.945)	t(13)=0.03(0.977)	t(14.3)=0.31(0.762)	t(13)=-0.93(0.371)	t(14.3)=0.73(0.477)
PC aa C40:5	t(8.8)=0.84(0.421)	t(8.8)=0.36(0.728)	t(8.8)=0.74(0.481)	t(9.1)=0.99(0.346)	t(8.8)=0.65(0.535)	t(8.8)=0.29(0.778)	t(9.6)=0.2(0.846)	t(9.1)=0.16(0.874)	t(9.6)=0.55(0.592)	t(9.1)=-0.44(0.673)	t(9.6)=0.91(0.387)
PC aa C40:6	t(9.2)=1.03(0.328)	t(9.2)=0.39(0.707)	t(9.2)=0.88(0.402)	t(9.7)=1.07(0.309)	t(9.2)=0.68(0.512)	t(9.2)=0.2(0.847)	t(10.3)=0.09(0.929)	t(9.7)=0.2(0.842)	t(10.3)=0.65(0.53)	t(9.7)=-0.36(0.724)	t(10.3)=0.86(0.407)
PC aa C42:0	t(8.7)=0.31(0.764)	t(8.7)=-0.34(0.74)	t(8.7)=-0.24(0.815)	t(9.1)=0.3(0.774)	t(8.7)=0.04(0.966)	t(8.7)=-0.53(0.606)	t(9.5)=0.27(0.794)	t(9.1)=-0.25(0.811)	t(9.5)=0.09(0.931)	t(9.1)=-1.03(0.329)	t(9.5)=0.02(0.985)
PC aa C42:1	t(10.5)=1.14(0.278)	t(10.5)=0.03(0.975)	t(10.5)=0.32(0.753)	t(11.2)=0.61(0.552)	t(10.5)=0.48(0.638)	t(10.5)=0.09(0.929)	t(12.2)=-0.09(0.934)	t(11.2)=0.24(0.816)	t(12.2)=-0.14(0.888)	t(11.2)=-0.28(0.787)	t(12.2)=0.08(0.935)
PC aa C42:2	t(9.4)=0.26(0.799)	t(9.4)=-0.35(0.732)	t(9.4)=-0.48(0.644)	t(9.9)=-0.37(0.717)	t(9.4)=-0.39(0.703)	t(9.4)=-0.39(0.708)	t(10.5)=-0.5(0.626)	t(9.9)=-0.28(0.785)	t(10.5)=-0.3(0.771)	t(9.9)=-0.54(0.604)	t(10.5)=0.38(0.712)
PC aa C42:4	t(11.9)=0.54(0.601)	t(11.9)=-0.28(0.783)	t(11.9)=-0.73(0.482)	t(12.8)=-0.3(0.773)	t(11.9)=-0.12(0.909)	t(11.9)=-1.13(0.281)	t(14.2)=-0.66(0.518)	t(12.9)=-0.96(0.354)	t(14.2)=0.22(0.825)	t(12.9)=-1.05(0.312)	t(14.2)=-0.58(0.572)
PC aa C42:5	t(10.8)=0.85(0.412)	t(10.8)=-0.03(0.973)	t(10.8)=0.39(0.701)	t(11.5)=0.9(0.385)	t(10.8)=0.85(0.414)	t(10.8)=0.3(0.774)	t(12.6)=0.31(0.759)	t(11.6)=0.39(0.702)	t(12.6)=-0.16(0.876)	t(11.6)=-0.76(0.463)	t(12.6)=0.45(0.662)
PC aa C42:6	t(11.1)=0.49(0.635)	t(11.1)=0.4(0.698)	t(11.1)=0.76(0.466)	t(11.9)=0.75(0.468)	t(11.1)=0.54(0.6)	t(11.1)=-0.16(0.872)	t(13.1)=0.06(0.955)	t(12)=0.32(0.753)	t(13.1)=0.85(0.412)	t(12)=0.23(0.818)	t(13.1)=0.62(0.546)
PC ae C30:0	t(10)=0.67(0.518)	t(10)=0.21(0.838)	t(10)=-1.05(0.316)	t(10.6)=0(0.998)	t(10)=-0.08(0.936)	t(10)=-0.06(0.954)	t(11.4)=0.01(0.992)	t(10.6)=-0.02(0.981)	t(11.4)=-0.23(0.825)	t(10.6)=-1.13(0.283)	t(11.4)=0.16(0.872)
PC ae C30:1	t(52.6)=0.47(0.641)	t(52.6)=0.59(0.556)	t(52.6)=1.41(0.165)	t(56.3)=1.37(0.176)	t(52.6)=2.13(0.038)	t(52.6)=0.83(0.408)	t(59.7)=0.93(0.356)	t(56)=2.36(0.022)	t(59.7)=0.17(0.866)	t(56)=0.44(0.661)	t(59.7)=0.35(0.73)
PC ae C30:2	t(27.7)=1.79(0.084)	t(27.7)=0.59(0.557)	t(27.7)=-0.32(0.749)	t(31.4)=1.72(0.095)	t(27.7)=0.56(0.578)	t(27.7)=0.12(0.909)	t(36.1)=0.09(0.93)	t(31.4)=0.63(0.535)	t(36.1)=0.65(0.52)	t(31.4)=-0.66(0.517)	t(36.1)=-0.13(0.899)
PC ae C32:1	t(9.8)=0.61(0.554)	t(9.8)=-0.16(0.873)	t(9.8)=-0.02(0.983)	t(10.3)=0.09(0.929)	t(9.8)=-0.51(0.621)	t(9.8)=-1.06(0.314)	t(11.1)=-0.52(0.61)	t(10.3)=-0.57(0.579)	t(11.1)=0.01(0.994)	t(10.3)=-1.5(0.163)	t(11.1)=-0.08(0.94)
PC ae C32:2	t(10)=0.63(0.545)	t(10)=0.09(0.931)	t(10)=-0.5(0.629)	t(10.6)=-0.11(0.914)	t(10)=-0.88(0.398)	t(10)=-1.22(0.251)	t(11.4)=-0.68(0.509)	t(10.6)=-0.56(0.587)	t(11.4)=-0.54(0.601)	t(10.6)=-1.56(0.148)	t(11.4)=-0.48(0.641)
PC ae C34:0	t(10)=0.66(0.527)	t(10)=0.1(0.919)	t(10)=0.33(0.748)	t(10.6)=0.21(0.838)	t(10)=0.07(0.944)	t(10)=-0.03(0.977)	t(11.4)=0.35(0.736)	t(10.6)=0.59(0.571)	t(11.4)=0.55(0.594)	t(10.6)=-0.17(0.865)	t(11.4)=0.89(0.391)
PC ae C34:1	t(10.3)=0.82(0.432)	t(10.3)=-0.22(0.834)	t(10.3)=0.16(0.877)	t(11)=0.21(0.838)	t(10.3)=-0.48(0.641)	t(10.3)=-0.65(0.529)	t(11.9)=-0.11(0.912)	t(11)=-0.13(0.902)	t(11.9)=0.17(0.865)	t(11)=-0.92(0.377)	t(11.9)=0.71(0.489)
PC ae C34:2	t(8.2)=0.34(0.742)	t(8.2)=-0.54(0.601)	t(8.2)=-0.58(0.576)	t(8.5)=-0.49(0.639)	t(8.2)=-0.39(0.707)	t(8.2)=-0.76(0.466)	t(8.8)=-0.11(0.911)	t(8.5)=-0.18(0.861)	t(8.8)=0.13(0.901)	t(8.5)=-0.84(0.425)	t(8.8)=-0.26(0.801)
PC ae C34:3	t(9.3)=0.55(0.593)	t(9.3)=-0.52(0.617)	t(9.3)=-0.62(0.549)	t(9.7)=-0.53(0.609)	t(9.3)=-0.96(0.36)	t(9.3)=-1.55(0.155)	t(10.3)=-1.1(0.298)	t(9.7)=-1.13(0.287)	t(10.3)=-0.85(0.415)	t(9.7)=-2.22(0.052)	t(10.3)=-0.55(0.591)
PC ae C36:0	t(47.7)=-0.69(0.495)	t(47.7)=0.14(0.89)	t(47.7)=-0.05(0.964)	t(52)=-0.42(0.674)	t(47.7)=0.29(0.776)	t(47.7)=1.12(0.27)	t(56.1)=1.06(0.292)	t(51.7)=0.15(0.883)	t(56.1)=0.26(0.792)	t(51.7)=-0.38(0.704)	t(56.1)=0.68(0.498)
PC ae C36:1	t(7.5)=0.6(0.565)	t(7.5)=0.15(0.884)	t(7.5)=0.29(0.781)	t(7.6)=0.35(0.734)	t(7.5)=0.16(0.876)	t(7.5)=0.02(0.988)	t(7.8)=0.17(0.871)	t(7.6)=0.14(0.895)	t(7.8)=0.19(0.856)	t(7.6)=-0.12(0.905)	t(7.8)=0.27(0.794)
PC ae C36:2	t(8.7)=0.42(0.686)	t(8.7)=-0.5(0.628)	t(8.7)=-0.15(0.884)	t(9)=0.04(0.971)	t(8.7)=0.43(0.676)	t(8.7)=-0.03(0.98)	t(9.5)=-0.27(0.791)	t(9)=-0.12(0.903)	t(9.5)=0.1(0.925)	t(9)=-0.78(0.456)	t(9.5)=-0.28(0.786)
PC ae C36:3	t(9.7)=0.56(0.588)	t(9.7)=-0.63(0.541)	t(9.7)=-0.29(0.776)	t(10.2)=-0.3(0.77)	t(9.7)=-0.51(0.621)	t(9.7)=-1.02(0.333)	t(10.9)=-0.66(0.524)	t(10.2)=-0.63(0.542)	t(10.9)=-0.37(0.721)	t(10.2)=-1.61(0.137)	t(10.9)=-0.39(0.701)
PC ae C36:4	t(8.4)=0.6(0.564)	t(8.4)=-0.32(0.758)	t(8.4)=-0.1(0.921)	t(8.7)=0.1(0.92)	t(8.4)=-0.35(0.735)	t(8.4)=-0.7(0.504)	t(9.1)=0.14(0.893)	t(8.7)=0.18(0.858)	t(9.1)=0.47(0.651)	t(8.7)=-0.62(0.551)	t(9.1)=0.38(0.713)
PC ae C36:5	t(8)=0.4(0.697)	t(8)=-0.55(0.598)	t(8)=-0.31(0.765)	t(8.1)=-0.16(0.879)	t(8)=-0.36(0.728)	t(8)=-0.88(0.407)	t(8.4)=-0.02(0.986)	t(8.1)=0.02(0.985)	t(8.4)=0.08(0.941)	t(8.1)=-1.17(0.275)	t(8.4)=0.15(0.886)
PC ae C38:0	t(8.6)=0.62(0.553)	t(8.6)=-0.14(0.89)	t(8.6)=0.04(0.967)	t(8.9)=0.3(0.771)	t(8.6)=0.42(0.683)	t(8.6)=-0.13(0.9)	t(9.3)=-0.15(0.887)	t(8.9)=-0.45(0.665)	t(9.3)=-0.11(0.913)	t(8.9)=-0.44(0.67)	t(9.3)=-0.03(0.974)
PC ae C38:2	t(7.7)=0.32(0.756)	t(7.7)=-0.26(0.801)	t(7.7)=-0.36(0.727)	t(7.9)=-0.23(0.824)	t(7.7)=0.41(0.691)	t(7.7)=0.08(0.935)	t(8.1)=-0.11(0.912)	t(7.9)=0.06(0.955)	t(8.1)=0.11(0.918)	t(7.9)=-0.25(0.807)	t(8.1)=-0.42(0.684)
PC ae C38:3	t(8)=0.61(0.561)	t(8)=-0.1(0.921)	t(8)=0.14(0.894)	t(8.2)=0.2(0.85)	t(8)=0.05(0.958)	t(8)=-0.33(0.75)	t(8.5)=-0.11(0.913)	t(8.2)=0.06(0.953)	t(8.5)=0.15(0.881)	t(8.2)=-0.58(0.575)	t(8.5)=-0.15(0.887)
PC ae C38:4	t(8.6)=0.59(0.568)	t(8.6)=-0.07(0.944)	t(8.6)=0.43(0.679)	t(8.9)=0.78(0.455)	t(8.6)=0.29(0.778)	t(8.6)=-0.03(0.974)	t(9.3)=0.22(0.828)	t(8.9)=0.34(0.742)	t(9.3)=0.59(0.569)	t(8.9)=-0.54(0.603)	t(9.3)=0.62(0.551)
PC ae C38:5	t(8.9)=0.81(0.441)	t(8.9)=-0.38(0.71)	t(8.9)=0.13(0.897)	t(9.2)=0.47(0.647)	t(8.9)=-0.34(0.743)	t(8.9)=-0.6(0.563)	t(9.7)=0.03(0.98)	t(9.3)=0.18(0.863)	t(9.7)=0.38(0.71)	t(9.3)=-0.93(0.375)	t(9.7)=0.46(0.653)
PC ae C38:6	t(8.5)=0.77(0.46)	t(8.5)=-0.19(0.852)	t(8.5)=0.19(0.852)	t(8.8)=0.43(0.677)	t(8.5)=-0.18(0.863)	t(8.5)=-0.37(0.719)	t(9.2)=0.24(0.814)	t(8.8)=0.45(0.667)	t(9.2)=0.44(0.669)	t(8.8)=-0.73(0.485)	t(9.2)=0.26(0.803)
PC ae C40:1	t(8.5)=0.55(0.599)	t(8.5)=-0.37(0.72)	t(8.5)=-0.42(0.684)	t(8.7)=-0.14(0.896)	t(8.5)=0.49(0.638)	t(8.5)=0.21(0.84)	t(9.1)=0.06(0.952)	t(8.7)=0.05(0.96)	t(9.1)=0.3(0.775)	t(8.7)=-0.21(0.837)	t(9.1)=-0.05(0.961)
PC ae C40:2	t(8)=0.6(0.566)	t(8)=-0.08(0.937)	t(8)=0.17(0.871)	t(8.1)=0.3(0.773)	t(8)=0.24(0.816)	t(8)=-0.11(0.919)	t(8.4)=-0.03(0.976)	t(8.2)=0.19(0.856)	t(8.4)=0.24(0.812)	t(8.2)=-0.72(0.49)	t(8.4)=0.04(0.967)
PC ae C40:3	t(8.7)=0.66(0.528)	t(8.7)=-0.3(0.774)	t(8.7)=0.23(0.822)	t(9)=0.22(0.828)	t(8.7)=0.16(0.879)	t(8.7)=-0.4(0.702)	t(9.4)=-0.38(0.711)	t(9)=0.2(0.848)	t(9.4)=0.3(0.767)	t(9)=-0.91(0.387)	t(9.4)=0.45(0.666)
PC ae C40:4	t(9)=0.34(0.745)	t(9)=-0.31(0.761)	t(9)=-0.13(0.896)	t(9.3)=0.69(0.508)	t(9)=-0.03(0.98)	t(9)=-0.47(0.651)	t(9.9)=-0.49(0.634)	t(9.4)=0.03(0.973)	t(9.9)=0.15(0.881)	t(9.4)=-1.14(0.283)	t(9.9)=-0.1(0.924)
PC ae C40:5	t(9.2)=0.66(0.525)	t(9.2)=-0.22(0.83)	t(9.2)=-0.22(0.829)	t(9.6)=0.39(0.705)	t(9.2)=-0.31(0.763)	t(9.2)=-0.32(0.754)	t(10.2)=-0.45(0.66)	t(9.7)=-0.16(0.879)	t(10.2)=-0.11(0.914)	t(9.7)=-1.31(0.221)	t(10.2)=-0.08(0.936)
PC ae C40:6	t(8.8)=0.81(0.44)	t(8.8)=0.14(0.894)	t(8.8)=0.34(0.745)	t(9.1)=0.81(0.437)	t(8.8)=0(0.998)	t(8.8)=-0.28(0.783)	t(9.6)=-0.18(0.861)	t(9.1)=0.1(0.92)	t(9.6)=0.38(0.712)	t(9.1)=-0.99(0.349)	t(9.5)=0.16(0.876)
PC ae C42:1	t(8.5)=0.08(0.936)	t(8.5)=-0.19(0.85)	t(8.5)=-0.26(0.798)	t(8.8)=0.17(0.866)	t(8.5)=-0.15(0.887)	t(8.5)=-0.31(0.767)	t(9.2)=-0.37(0.722)	t(8.8)=-0.21(0.838)	t(9.2)=-0.38(0.713)	t(8.8)=-0.7(0.503)	t(9.2)=-0.15(0.887)
PC ae C42:2	t(8.7)=0.37(0.719)	t(8.7)=-0.15(0.883)	t(8.7)=-0.34(0.744)	t(9)=-0.11(0.911)	t(8.7)=0.19(0.857)	t(8.7)=-0.46(0.656)	t(9.5)=-0.45(0.662)	t(9)=-0.17(0.872)	t(9.5)=-0.12(0.905)	t(9)=-0.79(0.448)	t(9.5)=-0.21(0.836)
PC ae C42:3	t(7.9)=0.43(0.679)	t(7.9)=-0.12(0.908)	t(7.9)=-0.23(0.825)	t(8)=0.22(0.828)	t(7.9)=-0.03(0.973)	t(7.9)=-0.24(0.817)	t(8.2)=-0.15(0.881)	t(8)=-0.05(0.96)	t(8.2)=0.15(0.887)	t(8)=-0.93(0.38)	t(8.2)=-0.15(0.882)
PC ae C42:4	t(8.1)=0.38(0.713)	t(8.1)=-0.2(0.844)	t(8.1)=-0.26(0.805)	t(8.3)=0.26(0.8)	t(8.1)=0.18(0.863)	t(8.1)=-0.72(0.493)	t(8.6)=-0.32(0.755)	t(8.3)=0.07(0.946)	t(8.6)=0.02(0.981)	t(8.3)=-1.07(0.313)	t(8.6)=0.21(0.84)
PC ae C42:5	t(8.5)=0.33(0.747)	t(8.5)=-0.33(0.749)	t(8.5)=-0.24(0.815)	t(8.8)=0.03(0.976)	t(8.5)=-0.03(0.979)	t(8.5)=-0.53(0.609)	t(9.2)=-0.27(0.794)	t(8.8)=-0.23(0.821)	t(9.2)=-0.15(0.881)	t(8.8)=-1.27(0.237)	t(9.2)=0.05(0.963)
PC ae C44:3	t(11)=0.64(0.538)	t(11)=-0.03(0.979)	t(11)=-0.96(0.358)	t(11.8)=0.12(0.905)	t(11)=0.26(0.797)	t(11)=0.03(0.977)	t(12.9)=-0.7(0.498)	t(11.8)=-0.79(0.447)	t(12.9)=0.06(0.954)	t(11.8)=-0.86(0.407)	t(12.9)=0.75(0.467)
PC ae C44:4	t(8.2)=0(0.996)	t(8.2)=-0.11(0.917)	t(8.2)=0(0.997)	t(8.4)=0.36(0.728)	t(8.2)=0.06(0.956)	t(8.2)=-0.33(0.752)	t(8.7)=-0.04(0.967)	t(8.4)=0.39(0.704)	t(8.7)=-0.02(0.985)	t(8.4)=-0.8(0.445)	t(8.7)=-0.13(0.9)
PC ae C44:5	t(7.7)=0.41(0.69)	t(7.7)=-0.31(0.764)	t(7.7)=0(0.996)	t(7.9)=0.37(0.72)	t(7.7)=0.08(0.94)	t(7.7)=-0.32(0.76)	t(8.1)=-0.19(0.853)	t(7.9)=-0.19(0.858)	t(8.1)=0.1(0.925)	t(7.9)=-0.97(0.362)	t(8.1)=0.03(0.973)
PC ae C44:6	t(8)=0.46(0.657)	t(8)=-0.13(0.899)	t(8)=0.18(0.861)	t(8.2)=0.58(0.579)	t(8)=0.17(0.867)	t(8)=-0.11(0.917)	t(8.5)=0.03(0.977)	t(8.2)=0.12(0.905)	t(8.5)=0.08(0.936)	t(8.2)=-0.62(0.55)	t(8.5)=0.25(0.809)
Phe	t(25.9)=0.52(0.605)	t(25.9)=-0.3(0.764)	t(25.9)=2.54(0.018)	t(29.3)=3.98(0)	t(25.9)=5.26(0)	t(25.9)=5.34(0)	t(33.8)=2.32(0.027)	t(29.4)=2.45(0.021)	t(33.8)=2.75(0.01)	t(29.4)=1.87(0.071)	t(33.8)=1.57(0.126)
ProBetaine	t(9.9)=-0.09(0.928)	t(9.9)=0.09(0.932)	t(9.9)=-0.25(0.81)	t(10.4)=-0.19(0.853)	t(9.9)=0.38(0.711)	t(9.9)=0.28(0.787)	t(11.2)=0.02(0.986)	t(10.4)=0(0.998)	t(11.2)=0.02(0.982)	t(10.4)=-0.3(0.769)	t(11.2)=0.02(0.983)
Sarcosine	t(28.3)=0.6(0.551)	t(28.3)=0.58(0.566)	t(28.3)=-0.28(0.78)	t(32.1)=-1.52(0.138)	t(28.3)=2.24(0.033)	t(28.3)=0.9(0.373)	t(36.8)=0.5(0.619)	t(32.1)=1.12(0.271)	t(36.8)=-0.66(0.51)	t(32.1)=0.2(0.841)	t(36.8)=0.32(0.753)
SDMA	t(68)=1.14(0.26)	t(68)=2.22(0.03)	t(68)=2.52(0.014)	t(68)=2.03(0.047)	t(68)=0.95(0.344)	t(68)=2.94(0.004)	t(68)=0.83(0.412)	t(68)=1.65(0.103)	t(68)=2.35(0.022)	t(68)=3.09(0.003)	t(68)=0.59(0.557)
Ser	t(41.6)=0.07(0.948)	t(41.6)=0.12(0.905)	t(41.6)=-0.62(0.54)	t(46.1)=-0.46(0.648)	t(41.6)=0.43(0.669)	t(41.6)=0.82(0.418)	t(50.9)=-1.53(0.133)	t(46)=1.57(0.124)	t(50.9)=0.75(0.458)	t(46)=-0.11(0.909)	t(51)=0.92(0.363)
Serotonin	t(45.5)=0.76(0.453)	t(45.5)=-0.07(0.947)	t(45.5)=1.43(0.161)	t(50)=1.54(0.129)	t(45.5)=1.96(0.056)	t(45.5)=1.62(0.112)	t(54.4)=2.03(0.047)	t(49.7)=2.45(0.018)	t(54.4)=1.2(0.236)	t(49.7)=1.12(0.267)	t(54.4)=2.03(0.048)
SM (OH) C14:1	t(9)=0.87(0.406)	t(9)=-0.1(0.919)	t(9)=0.19(0.85)	t(9.4)=0.19(0.85)	t(9)=-0.01(0.994)	t(9)=-0.64(0.539)	t(9.9)=0.36(0.723)	t(9.4)=-0.21(0.84)	t(9.9)=0.29(0.774)	t(9.4)=-0.93(0.375)	t(9.9)=0.42(0.685)
SM (OH) C16:1	t(8.6)=1.1(0.3)	t(8.6)=0.12(0.907)	t(8.6)=0.52(0.617)	t(8.9)=0.45(0.66)	t(8.6)=0.28(0.79)	t(8.6)=-0.24(0.816)	t(9.4)=0.33(0.747)	t(8.9)=-0.01(0.992)	t(9.4)=0.36(0.725)	t(8.9)=-0.72(0.493)	t(9.4)=0.48(0.643)
SM (OH) C22:1	t(11.6)=1.44(0.177)	t(11.6)=0.25(0.809)	t(11.6)=1.29(0.222)	t(12.5)=0.84(0.415)	t(11.6)=-0.14(0.893)	t(11.6)=-0.77(0.456)	t(13.8)=0.37(0.72)	t(12.5)=-0.45(0.658)	t(13.8)=0.45(0.66)	t(12.5)=-1.7(0.114)	t(13.8)=0.63(0.536)
SM (OH) C22:2	t(10.5)=1.07(0.31)	t(10.5)=0.07(0.948)	t(10.5)=0.74(0.475)	t(11.1)=0.87(0.403)	t(10.5)=-0.13(0.9)	t(10.5)=-0.71(0.493)	t(12.1)=0.33(0.75)	t(11.2)=-0.25(0.806)	t(12.1)=0.41(0.689)	t(11.2)=-1.6(0.137)	t(12.1)=0.35(0.733)
SM (OH) C24:1	t(10.6)=2.03(0.068)	t(10.6)=0.51(0.618)	t(10.6)=0.77(0.456)	t(11.3)=0.75(0.468)	t(10.6)=0.26(0.798)	t(10.6)=-0.41(0.692)	t(12.3)=0.77(0.456)	t(11.4)=0.27(0.791)	t(12.3)=0.45(0.66)	t(11.4)=-1.04(0.319)	t(12.3)=1.03(0.324)
SM C16:0	t(13.8)=2.08(0.056)	t(13.8)=0.25(0.806)	t(13.8)=0.72(0.483)	t(15.1)=0.81(0.429)	t(13.8)=0.02(0.985)	t(13.8)=-0.62(0.546)	t(17)=0.8(0.434)	t(15.1)=0.08(0.936)	t(17)=0.59(0.561)	t(15.1)=-1.54(0.145)	t(17)=0.84(0.412)
SM C16:1	t(11.6)=1.34(0.204)	t(11.6)=-0.02(0.986)	t(11.6)=0.63(0.54)	t(12.5)=0.54(0.598)	t(11.6)=-0.05(0.962)	t(11.6)=-0.9(0.389)	t(13.8)=0.31(0.761)	t(12.6)=0.05(0.964)	t(13.8)=0.2(0.848)	t(12.6)=-1.34(0.204)	t(13.8)=0.69(0.499)
SM C18:0	t(8.8)=1.08(0.309)	t(8.8)=0.17(0.865)	t(8.8)=0.77(0.459)	t(9.1)=0.68(0.515)	t(8.8)=0.08(0.937)	t(8.8)=-0.43(0.677)	t(9.6)=0.09(0.927)	t(9.1)=-0.03(0.979)	t(9.6)=0.21(0.837)	t(9.1)=-0.93(0.375)	t(9.6)=0.49(0.635)
SM C18:1	t(8.9)=0.98(0.354)	t(8.9)=0.07(0.946)	t(8.9)=0.58(0.577)	t(9.3)=0.6(0.564)	t(8.9)=0(0.997)	t(8.9)=-0.33(0.751)	t(9.8)=0.27(0.793)	t(9.3)=-0.07(0.946)	t(9.8)=0.16(0.874)	t(9.3)=-0.98(0.351)	t(9.8)=0.39(0.706)
SM C20:2	t(9.9)=1.23(0.245)	t(9.9)=0.4(0.7)	t(9.9)=1.37(0.201)	t(10.5)=1.22(0.25)	t(9.9)=0.08(0.936)	t(9.9)=-0.63(0.542)	t(11.3)=0.72(0.485)	t(10.5)=0.5(0.626)	t(11.3)=0.58(0.571)	t(10.5)=-0.08(0.938)	t(11.3)=0.59(0.569)
SM C24:0	t(11.3)=1.64(0.128)	t(11.3)=0.37(0.719)	t(11.3)=0.89(0.393)	t(12.1)=1.08(0.301)	t(11.3)=0.06(0.95)	t(11.3)=-0.39(0.704)	t(13.3)=0.42(0.684)	t(12.2)=-0.32(0.757)	t(13.3)=-0.04(0.967)	t(12.2)=-1.41(0.184)	t(13.3)=0.4(0.694)
SM C24:1	t(16.8)=1.79(0.092)	t(16.8)=0.34(0.739)	t(16.8)=1.23(0.234)	t(18.7)=1.33(0.199)	t(16.8)=0.02(0.988)	t(16.8)=-0.7(0.491)	t(21.4)=0.68(0.502)	t(18.8)=0.45(0.661)	t(21.4)=0.58(0.568)	t(18.8)=-1.46(0.161)	t(21.4)=0.42(0.677)
SM C26:0	t(27.1)=1.3(0.205)	t(27.1)=0.66(0.512)	t(27.1)=0.92(0.364)	t(30.7)=0.51(0.613)	t(27.1)=-0.13(0.895)	t(27.1)=0.12(0.904)	t(35.4)=0.63(0.535)	t(30.8)=-0.13(0.895)	t(35.4)=0.19(0.854)	t(30.8)=-0.27(0.785)	t(35.4)=0.81(0.425)
SM C26:1	t(37.8)=3.69(0.001)	t(37.8)=1.65(0.107)	t(37.8)=0.68(0.498)	t(42.3)=0.3(0.763)	t(37.8)=0.1(0.922)	t(37.8)=-0.73(0.471)	t(47.3)=2.18(0.034)	t(42.1)=0.09(0.929)	t(47.3)=-0.22(0.827)	t(42.1)=-1.45(0.154)	t(47.3)=0.02(0.982)
t4-OH-Pro	t(25.2)=0.8(0.434)	t(25.2)=0.63(0.536)	t(25.2)=-0.33(0.744)	t(28.6)=0.33(0.742)	t(25.2)=1.71(0.099)	t(25.2)=1.06(0.301)	t(33)=0.76(0.455)	t(28.6)=-0.49(0.631)	t(33)=0.87(0.393)	t(28.6)=0.22(0.826)	t(32.9)=-0.29(0.775)
Taurine	t(68)=-1.53(0.131)	t(68)=-0.43(0.668)	t(68)=-1.62(0.109)	t(68)=-1.81(0.074)	t(68)=-0.11(0.916)	t(68)=0.18(0.861)	t(68)=-1.53(0.131)	t(68)=1.16(0.249)	t(68)=-0.14(0.892)	t(68)=-0.36(0.722)	t(68)=0.58(0.564)
TCA	t(39.1)=0.17(0.867)	t(39.1)=0.14(0.891)	t(39.1)=2.44(0.02)	t(43.7)=3.23(0.002)	t(39.1)=3.23(0.002)	t(39.1)=1.91(0.064)	t(48.6)=1.03(0.31)	t(43.5)=1.52(0.137)	t(48.6)=2.94(0.005)	t(43.5)=2.04(0.048)	t(48.7)=0.08(0.938)
TCDCA	t(47.3)=0.23(0.816)	t(47.3)=0.3(0.768)	t(47.3)=3.31(0.002)	t(51.6)=4.08(0)	t(47.3)=4.82(0)	t(47.3)=3.57(0.001)	t(55.8)=1.7(0.095)	t(51.4)=2.92(0.005)	t(55.8)=3.12(0.003)	t(51.4)=3.63(0.001)	t(55.8)=0.66(0.511)
TDCA	t(51.5)=0.04(0.965)	t(51.5)=-0.05(0.959)	t(51.5)=3.25(0.002)	t(55.4)=4.05(0)	t(51.5)=4.85(0)	t(51.5)=3.06(0.004)	t(58.9)=1.45(0.154)	t(55.1)=2.3(0.025)	t(58.9)=2.88(0.005)	t(55.1)=2.81(0.007)	t(59)=1.05(0.297)
TG(14:0_34:0)	t(28.1)=0.02(0.987)	t(28.1)=-1.51(0.143)	t(28.1)=0.21(0.833)	t(31.9)=0.84(0.406)	t(28.1)=2.53(0.017)	t(28.1)=2.73(0.011)	t(36.7)=0.98(0.334)	t(31.9)=1.07(0.295)	t(36.7)=2.01(0.051)	t(31.9)=2.36(0.024)	t(36.6)=1.35(0.184)
TG(14:0_34:1)	t(20.8)=0.06(0.95)	t(20.8)=-1.43(0.167)	t(20.8)=-0.5(0.625)	t(23.5)=0.22(0.829)	t(20.8)=1.63(0.119)	t(20.8)=2(0.058)	t(27.1)=0.49(0.625)	t(23.5)=1.18(0.251)	t(27.1)=1.42(0.168)	t(23.5)=0.67(0.51)	t(27.1)=1.35(0.19)
TG(14:0_34:2)	t(19.9)=0.13(0.894)	t(19.9)=-1.38(0.183)	t(19.9)=-0.34(0.741)	t(22.4)=0.27(0.788)	t(19.9)=1.31(0.204)	t(19.9)=2.03(0.056)	t(25.8)=0.28(0.778)	t(22.5)=1.03(0.315)	t(25.8)=1.33(0.194)	t(22.5)=1.5(0.146)	t(25.8)=1.3(0.206)
TG(14:0_34:3)	t(17.1)=0.31(0.76)	t(17.1)=-1.07(0.298)	t(17.1)=-0.06(0.951)	t(19.2)=0.11(0.911)	t(17.1)=0.78(0.443)	t(17.1)=1.29(0.215)	t(22)=-0.11(0.916)	t(19.2)=0.78(0.446)	t(22)=0.64(0.53)	t(19.2)=0.95(0.355)	t(21.9)=1.15(0.261)
TG(14:0_36:1)	t(20.3)=-0.34(0.736)	t(20.3)=-1.42(0.172)	t(20.3)=-0.45(0.661)	t(22.9)=0.67(0.507)	t(20.3)=2.59(0.017)	t(20.3)=2.57(0.018)	t(26.5)=0.38(0.705)	t(23)=0.96(0.345)	t(26.5)=1.4(0.174)	t(23)=1.81(0.084)	t(26.4)=0.97(0.34)
TG(14:0_36:2)	t(15)=-0.03(0.973)	t(15)=-1.58(0.135)	t(15)=-1.07(0.303)	t(16.5)=-0.35(0.728)	t(15)=1.32(0.207)	t(15)=1.6(0.13)	t(18.8)=-0.19(0.854)	t(16.6)=0.55(0.586)	t(18.8)=0.65(0.526)	t(16.6)=0.99(0.337)	t(18.8)=0.4(0.694)
TG(14:0_36:3)	t(14.5)=0(0.999)	t(14.5)=-1.4(0.182)	t(14.5)=-0.9(0.38)	t(16)=-0.26(0.8)	t(14.5)=0.79(0.44)	t(14.5)=1.46(0.165)	t(18.1)=-0.48(0.635)	t(16)=0.12(0.908)	t(18.1)=0.38(0.705)	t(16)=0.58(0.572)	t(18.1)=0.39(0.704)
TG(14:0_36:4)	t(15.2)=0(0.997)	t(15.2)=-1.25(0.232)	t(15.2)=-0.72(0.483)	t(16.8)=-0.12(0.903)	t(15.2)=0.92(0.372)	t(15.2)=1.59(0.133)	t(19.1)=-0.69(0.501)	t(16.9)=0.05(0.961)	t(19.1)=-0.01(0.995)	t(16.9)=0.55(0.586)	t(19.1)=0.35(0.728)
TG(16:0_30:2)	t(27.8)=0.39(0.702)	t(27.8)=-0.66(0.512)	t(27.8)=0.75(0.462)	t(31.5)=0.84(0.406)	t(27.8)=2.18(0.038)	t(27.8)=2.99(0.006)	t(36.2)=0.54(0.595)	t(31.5)=1.12(0.272)	t(36.2)=1.61(0.116)	t(31.5)=2(0.054)	t(36.2)=1.55(0.129)
TG(16:0_32:0)	t(38.4)=0.06(0.953)	t(38.4)=-0.53(0.602)	t(38.4)=0.28(0.784)	t(43)=2.05(0.047)	t(38.4)=3.24(0.002)	t(38.4)=3.03(0.004)	t(48)=1.86(0.069)	t(42.8)=2.86(0.007)	t(48)=3.47(0.001)	t(42.8)=3.7(0.001)	t(48)=2.2(0.033)
TG(16:0_32:1)	t(22.3)=0.07(0.948)	t(22.3)=-1.22(0.236)	t(22.3)=-0.43(0.668)	t(25.3)=0.44(0.665)	t(22.3)=1.75(0.094)	t(22.3)=2.24(0.036)	t(29.2)=0.91(0.372)	t(25.3)=1.63(0.114)	t(29.2)=2.11(0.044)	t(25.3)=2.19(0.038)	t(29.2)=1.94(0.062)
TG(16:0_32:2)	t(21.7)=0.21(0.832)	t(21.7)=-1.2(0.243)	t(21.7)=-0.22(0.824)	t(24.5)=0.37(0.713)	t(21.7)=1.46(0.159)	t(21.7)=2.21(0.038)	t(28.4)=0.6(0.551)	t(24.6)=1.27(0.215)	t(28.4)=1.78(0.086)	t(24.6)=1.79(0.086)	t(28.3)=1.76(0.089)
TG(16:0_32:3)	t(20.6)=0.17(0.865)	t(20.6)=-0.97(0.342)	t(20.6)=-0.04(0.971)	t(23.2)=0.2(0.842)	t(20.6)=1.2(0.243)	t(20.6)=1.96(0.063)	t(26.8)=0.33(0.742)	t(23.3)=0.96(0.348)	t(26.8)=1.17(0.252)	t(23.3)=1.49(0.15)	t(26.8)=1.66(0.108)
TG(16:0_33:1)	t(36)=0.63(0.531)	t(36)=-0.43(0.671)	t(36)=0.42(0.676)	t(40.4)=1.58(0.122)	t(36)=3.12(0.004)	t(36)=3.42(0.002)	t(45.5)=1.88(0.066)	t(40.3)=2.43(0.02)	t(45.5)=2.93(0.005)	t(40.3)=3.05(0.004)	t(45.5)=2.89(0.006)
TG(16:0_33:2)	t(27.8)=0.4(0.691)	t(27.8)=-0.87(0.393)	t(27.8)=-0.32(0.748)	t(31.5)=0.39(0.699)	t(27.8)=1.61(0.119)	t(27.8)=2.43(0.022)	t(36.2)=0.54(0.593)	t(31.5)=1.11(0.275)	t(36.2)=1.94(0.061)	t(31.5)=1.69(0.1)	t(36.2)=2.01(0.052)
TG(16:0_34:0)	t(26.3)=-0.57(0.574)	t(26.3)=-0.92(0.365)	t(26.3)=-0.8(0.43)	t(29.8)=1.23(0.227)	t(26.3)=2.7(0.012)	t(26.3)=2.68(0.012)	t(34.3)=0.77(0.447)	t(29.8)=2.02(0.053)	t(34.3)=2.76(0.009)	t(29.8)=2.83(0.008)	t(34.3)=2(0.053)
TG(16:0_34:1)	t(21.1)=0.4(0.696)	t(21.1)=-1.02(0.318)	t(21.1)=-0.89(0.384)	t(23.9)=0.81(0.428)	t(21.1)=2.11(0.047)	t(21.1)=2.37(0.027)	t(27.6)=0.67(0.511)	t(23.9)=2(0.057)	t(27.6)=2.54(0.017)	t(23.9)=2.57(0.017)	t(27.6)=1.97(0.059)
TG(16:0_34:2)	t(57.9)=0.33(0.741)	t(57.9)=-0.57(0.571)	t(57.9)=-0.54(0.59)	t(60.7)=0.23(0.816)	t(57.9)=0.94(0.349)	t(57.9)=1.17(0.248)	t(63)=-0.05(0.957)	t(60.4)=0.79(0.435)	t(63)=-0.54(0.589)	t(60.4)=1.09(0.278)	t(63.1)=-1.42(0.161)
TG(16:0_34:3)	t(15.1)=0.39(0.705)	t(15.1)=-0.9(0.385)	t(15.1)=-0.61(0.552)	t(16.7)=0.12(0.908)	t(15.1)=0.49(0.63)	t(15.1)=1.16(0.264)	t(18.9)=-0.44(0.664)	t(16.7)=0.77(0.45)	t(18.9)=1.17(0.257)	t(16.7)=1.01(0.329)	t(18.9)=1.6(0.126)
TG(16:0_34:4)	t(12.3)=0.44(0.669)	t(12.3)=-0.93(0.369)	t(12.3)=-0.16(0.874)	t(13.4)=0.02(0.981)	t(12.3)=0.17(0.864)	t(12.3)=0.9(0.383)	t(14.9)=0.1(0.925)	t(13.4)=0.9(0.385)	t(14.9)=1.1(0.287)	t(13.4)=1.07(0.303)	t(14.9)=1.74(0.102)
TG(16:0_35:1)	t(30.7)=0.73(0.469)	t(30.7)=0.3(0.768)	t(30.7)=0.87(0.389)	t(34.7)=1.98(0.056)	t(30.7)=3.65(0.001)	t(30.7)=3.95(0)	t(39.7)=2.24(0.031)	t(34.7)=2.75(0.009)	t(39.7)=2.08(0.044)	t(34.7)=3.42(0.002)	t(39.7)=3.3(0.002)
TG(16:0_35:2)	t(20.8)=0.49(0.627)	t(20.8)=-0.95(0.353)	t(20.8)=-0.57(0.576)	t(23.4)=0.66(0.517)	t(20.8)=1.91(0.069)	t(20.8)=2.22(0.037)	t(27.1)=0.51(0.615)	t(23.5)=1.54(0.137)	t(27.1)=1.95(0.061)	t(23.5)=1.96(0.062)	t(27)=2.43(0.022)
TG(16:0_35:3)	t(18.8)=0.75(0.465)	t(18.8)=-0.64(0.529)	t(18.8)=-0.33(0.742)	t(21.1)=0.6(0.556)	t(18.8)=1.05(0.305)	t(18.8)=1.47(0.159)	t(24.3)=0(0.996)	t(21.2)=0.9(0.38)	t(24.3)=1.48(0.152)	t(21.2)=1(0.327)	t(24.3)=2.07(0.049)
TG(16:0_36:2)	t(14.2)=0.41(0.691)	t(14.2)=-1.05(0.312)	t(14.2)=-1.36(0.196)	t(15.6)=0.12(0.909)	t(14.2)=1.19(0.255)	t(14.2)=1.12(0.282)	t(17.7)=-0.29(0.777)	t(15.7)=0.69(0.499)	t(17.7)=0.95(0.356)	t(15.7)=0.98(0.343)	t(17.6)=0.85(0.405)
TG(16:0_36:3)	t(13.9)=0.46(0.653)	t(13.9)=-0.95(0.357)	t(13.9)=-1.33(0.205)	t(15.3)=0.1(0.918)	t(13.9)=0.75(0.463)	t(13.9)=0.79(0.443)	t(17.3)=-0.96(0.351)	t(15.4)=0.2(0.84)	t(17.3)=0.43(0.675)	t(15.4)=0.43(0.673)	t(17.2)=0.43(0.672)
TG(16:0_36:4)	t(14.1)=0.5(0.622)	t(14.1)=-0.89(0.387)	t(14.1)=-1(0.332)	t(15.5)=0.35(0.729)	t(14.1)=0.54(0.599)	t(14.1)=0.74(0.47)	t(17.4)=-1.4(0.18)	t(15.5)=-0.12(0.905)	t(17.4)=0.09(0.926)	t(15.5)=0.3(0.772)	t(17.4)=0.47(0.642)
TG(16:0_36:5)	t(21.3)=0.22(0.831)	t(21.3)=-1.02(0.318)	t(21.3)=-0.78(0.445)	t(24)=0.07(0.944)	t(21.3)=0.36(0.72)	t(21.3)=1.03(0.315)	t(27.8)=-2.5(0.018)	t(24.1)=0.12(0.908)	t(27.8)=0.37(0.715)	t(24.1)=0.83(0.413)	t(27.8)=0.96(0.345)
TG(16:0_36:6)	t(13)=0(0.998)	t(13)=-0.82(0.429)	t(13)=0.1(0.919)	t(14.2)=-0.01(0.989)	t(13)=0.27(0.791)	t(13)=1.41(0.183)	t(15.9)=-0.72(0.484)	t(14.3)=0.59(0.567)	t(15.9)=0.74(0.472)	t(14.3)=1.38(0.188)	t(15.9)=1.48(0.158)
TG(16:0_37:3)	t(21.9)=-0.42(0.678)	t(21.9)=0.6(0.556)	t(21.9)=0.76(0.455)	t(24.8)=1.21(0.237)	t(21.9)=2.82(0.01)	t(21.9)=2.19(0.039)	t(28.7)=0.79(0.436)	t(24.9)=1.73(0.097)	t(28.7)=1.22(0.231)	t(24.9)=2.3(0.03)	t(28.6)=0.61(0.546)
TG(16:0_38:1)	t(34.1)=-0.52(0.605)	t(34.1)=-1.76(0.087)	t(34.1)=-0.36(0.72)	t(38.4)=0.3(0.768)	t(34.1)=0.73(0.472)	t(34.1)=1.8(0.081)	t(43.5)=-0.44(0.666)	t(38.4)=0.82(0.419)	t(43.5)=-0.33(0.741)	t(38.4)=0.31(0.758)	t(43.5)=0.77(0.444)
TG(16:0_38:2)	t(14.9)=0.17(0.866)	t(14.9)=-2.72(0.016)	t(14.9)=-0.84(0.415)	t(16.4)=0.22(0.827)	t(14.9)=1.91(0.076)	t(14.9)=1.53(0.147)	t(18.6)=-0.03(0.974)	t(16.5)=0.79(0.443)	t(18.6)=1.08(0.293)	t(16.5)=1.19(0.252)	t(18.6)=0.55(0.59)
TG(16:0_38:3)	t(17.4)=0(0.998)	t(17.4)=-1.37(0.189)	t(17.4)=-1.25(0.229)	t(19.4)=-0.28(0.785)	t(17.4)=0.61(0.548)	t(17.4)=0.27(0.794)	t(22.3)=-0.71(0.482)	t(19.5)=0.14(0.894)	t(22.3)=-1.43(0.168)	t(19.5)=0.2(0.847)	t(22.3)=0.49(0.627)
TG(16:0_38:4)	t(16.2)=0.4(0.698)	t(16.2)=-2.1(0.051)	t(16.2)=-0.73(0.474)	t(18)=0.22(0.827)	t(16.2)=0.37(0.713)	t(16.2)=0.26(0.797)	t(20.5)=-0.72(0.482)	t(18)=0.11(0.914)	t(20.5)=-1.05(0.304)	t(18)=0.13(0.9)	t(20.5)=0.86(0.402)
TG(16:0_38:5)	t(11.9)=-0.54(0.601)	t(11.9)=-0.81(0.434)	t(11.9)=-0.2(0.844)	t(12.8)=0.2(0.842)	t(11.9)=0.44(0.669)	t(11.9)=0.42(0.682)	t(14.2)=-0.58(0.569)	t(12.9)=0.38(0.711)	t(14.2)=0.68(0.51)	t(12.9)=0.54(0.597)	t(14.2)=1.18(0.256)
TG(16:0_38:6)	t(11.1)=0.63(0.539)	t(11.1)=-0.58(0.571)	t(11.1)=0.09(0.93)	t(11.8)=0.8(0.439)	t(11.1)=0.53(0.61)	t(11.1)=0.75(0.468)	t(13)=-0.11(0.915)	t(11.9)=0.76(0.46)	t(13)=1.05(0.315)	t(11.9)=0.8(0.439)	t(13)=1.64(0.125)
TG(16:0_38:7)	t(12.2)=0.46(0.657)	t(12.2)=0.45(0.662)	t(12.2)=0.35(0.736)	t(13.2)=0.62(0.544)	t(12.2)=0(0.999)	t(12.2)=1.08(0.299)	t(14.6)=0.18(0.857)	t(13.2)=0.8(0.438)	t(14.6)=1.02(0.323)	t(13.2)=1.38(0.191)	t(14.6)=1.97(0.068)
TG(16:0_40:6)	t(10.9)=0.77(0.46)	t(10.9)=-0.3(0.767)	t(10.9)=-0.05(0.963)	t(11.7)=0.64(0.536)	t(10.9)=0.12(0.903)	t(10.9)=0.15(0.881)	t(12.8)=-0.82(0.427)	t(11.7)=-0.02(0.986)	t(12.8)=0.41(0.688)	t(11.7)=-0.03(0.979)	t(12.8)=0.94(0.363)
TG(16:0_40:8)	t(10.9)=0.77(0.459)	t(10.9)=-0.22(0.831)	t(10.9)=0.1(0.919)	t(11.7)=0.62(0.55)	t(10.9)=-0.01(0.994)	t(10.9)=-0.17(0.865)	t(12.8)=-1.06(0.31)	t(11.7)=-1.38(0.192)	t(12.8)=0.2(0.848)	t(11.7)=-0.03(0.979)	t(12.7)=0.97(0.351)
TG(16:1_32:0)	t(25.9)=0.91(0.37)	t(25.9)=-0.35(0.727)	t(25.9)=0.07(0.944)	t(29.4)=1.25(0.221)	t(25.9)=1.96(0.06)	t(25.9)=2.24(0.034)	t(33.9)=1.53(0.135)	t(29.4)=2.28(0.03)	t(33.9)=3.03(0.005)	t(29.4)=2.62(0.014)	t(33.9)=2.51(0.017)
TG(16:1_32:1)	t(21.9)=0.64(0.53)	t(21.9)=-0.79(0.437)	t(21.9)=-0.36(0.724)	t(24.7)=-0.19(0.85)	t(21.9)=0.64(0.527)	t(21.9)=1.16(0.258)	t(28.6)=0.87(0.393)	t(24.8)=1.25(0.224)	t(28.6)=1.59(0.122)	t(24.8)=1.5(0.146)	t(28.6)=1.88(0.071)
TG(16:1_32:2)	t(18.3)=0.45(0.658)	t(18.3)=-0.49(0.627)	t(18.3)=0.49(0.633)	t(20.5)=0.54(0.597)	t(18.3)=0.54(0.593)	t(18.3)=1.43(0.169)	t(23.6)=0.47(0.64)	t(20.6)=1.06(0.302)	t(23.6)=1.03(0.316)	t(20.6)=0.98(0.34)	t(23.6)=1.28(0.212)
TG(16:1_34:0)	t(19.5)=0.34(0.74)	t(19.5)=-1.16(0.261)	t(19.5)=-0.68(0.506)	t(21.9)=0.46(0.649)	t(19.5)=1.26(0.224)	t(19.5)=1.4(0.177)	t(25.3)=0.33(0.747)	t(22)=1.37(0.183)	t(25.3)=1.9(0.069)	t(22)=1.65(0.112)	t(25.3)=1.89(0.07)
TG(16:1_34:1)	t(17.8)=0.37(0.717)	t(17.8)=-1.19(0.248)	t(17.8)=-1.1(0.287)	t(19.9)=-0.25(0.807)	t(17.8)=0.47(0.647)	t(17.8)=0.68(0.508)	t(22.9)=-0.05(0.962)	t(20)=0.97(0.344)	t(22.9)=1.24(0.227)	t(20)=0.94(0.357)	t(22.8)=1.58(0.127)
TG(16:1_34:2)	t(16)=0.52(0.611)	t(16)=-0.86(0.404)	t(16)=-0.73(0.474)	t(17.7)=-0.1(0.923)	t(16)=0.04(0.972)	t(16)=0.45(0.662)	t(20.3)=-0.56(0.585)	t(17.8)=0.68(0.507)	t(20.3)=0.75(0.463)	t(17.8)=0.54(0.597)	t(20.2)=1.38(0.183)
TG(16:1_34:3)	t(13.6)=0.46(0.651)	t(13.6)=-0.67(0.512)	t(13.6)=-0.3(0.771)	t(14.9)=-0.2(0.845)	t(13.6)=-0.32(0.752)	t(13.6)=0.23(0.82)	t(16.8)=-0.74(0.468)	t(15)=0.23(0.825)	t(16.8)=0.27(0.793)	t(15)=0.13(0.902)	t(16.7)=1.19(0.252)
TG(16:1_36:1)	t(15.3)=0.52(0.613)	t(15.3)=-1(0.335)	t(15.3)=-0.64(0.529)	t(16.9)=0.64(0.529)	t(15.3)=1.55(0.142)	t(15.3)=1.61(0.128)	t(19.2)=-0.1(0.921)	t(16.9)=0.95(0.356)	t(19.2)=1.1(0.284)	t(16.9)=1.2(0.246)	t(19.2)=0.84(0.41)
TG(16:1_36:2)	t(20)=0.34(0.739)	t(20)=-2.55(0.019)	t(20)=-0.81(0.425)	t(22.5)=-0.16(0.876)	t(20)=0.44(0.663)	t(20)=0.58(0.569)	t(25.9)=-0.75(0.46)	t(22.6)=0.09(0.926)	t(25.9)=0.17(0.87)	t(22.6)=0.1(0.924)	t(25.9)=0.2(0.841)
TG(16:1_36:3)	t(13)=0.29(0.78)	t(13)=-0.98(0.346)	t(13)=-0.99(0.342)	t(14.2)=-0.39(0.703)	t(13)=0(0.999)	t(13)=0.09(0.93)	t(15.9)=-1.46(0.165)	t(14.3)=-0.37(0.713)	t(15.9)=-0.62(0.544)	t(14.3)=-0.45(0.657)	t(15.9)=-0.22(0.831)
TG(16:1_36:4)	t(13.2)=0.4(0.696)	t(13.2)=-1.06(0.309)	t(13.2)=-0.79(0.446)	t(14.4)=-0.1(0.925)	t(13.2)=-0.41(0.69)	t(13.2)=0.16(0.878)	t(16.1)=-1.64(0.12)	t(14.4)=-0.66(0.522)	t(16.1)=-0.71(0.487)	t(14.4)=-0.55(0.589)	t(16.1)=-0.21(0.835)
TG(16:1_36:5)	t(12.8)=0.22(0.832)	t(12.8)=-1.01(0.33)	t(12.8)=-0.65(0.528)	t(13.9)=-0.18(0.858)	t(12.8)=-0.28(0.783)	t(12.8)=0.35(0.736)	t(15.5)=-0.72(0.483)	t(14)=-0.01(0.993)	t(15.5)=-0.14(0.889)	t(14)=-0.01(0.992)	t(15.5)=-0.08(0.938)
TG(16:1_38:3)	t(22.4)=0.12(0.904)	t(22.4)=-0.58(0.566)	t(22.4)=0.16(0.876)	t(25.3)=0.27(0.789)	t(22.4)=1.7(0.102)	t(22.4)=1.08(0.294)	t(29.3)=-0.35(0.728)	t(25.4)=0.33(0.747)	t(29.3)=-0.4(0.695)	t(25.4)=0.03(0.978)	t(29.3)=0.53(0.603)
TG(16:1_38:4)	t(14.5)=0.26(0.801)	t(14.5)=-2.72(0.016)	t(14.5)=-1.65(0.121)	t(16)=0.16(0.874)	t(14.5)=0.32(0.754)	t(14.5)=0.11(0.917)	t(18.1)=-1.13(0.271)	t(16.1)=-0.1(0.922)	t(18.1)=-0.36(0.724)	t(16.1)=-0.55(0.588)	t(18.1)=0.55(0.59)
TG(16:1_38:5)	t(11.7)=0.24(0.812)	t(11.7)=-1.03(0.326)	t(11.7)=-0.17(0.867)	t(12.7)=0.47(0.647)	t(11.7)=-0.09(0.932)	t(11.7)=0.15(0.882)	t(14)=-0.68(0.505)	t(12.7)=0.01(0.996)	t(14)=-0.45(0.663)	t(12.7)=0.03(0.979)	t(14)=0.87(0.398)
TG(17:0_34:1)	t(31.3)=0.5(0.624)	t(31.3)=-0.68(0.501)	t(31.3)=-1.72(0.095)	t(35.4)=0.53(0.603)	t(31.3)=2.86(0.007)	t(31.3)=3.04(0.005)	t(40.4)=1.14(0.262)	t(35.4)=1.56(0.127)	t(40.4)=2.21(0.033)	t(35.4)=2.03(0.05)	t(40.4)=1.91(0.063)
TG(17:0_34:2)	t(22.6)=0.41(0.683)	t(22.6)=-0.76(0.454)	t(22.6)=-0.87(0.393)	t(25.6)=1.05(0.302)	t(22.6)=1.92(0.068)	t(22.6)=2.26(0.034)	t(29.6)=0.24(0.812)	t(25.6)=1.32(0.2)	t(29.6)=2.02(0.052)	t(25.6)=1.74(0.094)	t(29.5)=2.25(0.032)
TG(17:0_34:3)	t(21.9)=0.94(0.357)	t(21.9)=-0.42(0.679)	t(21.9)=-0.73(0.471)	t(24.8)=-0.17(0.863)	t(21.9)=0.19(0.853)	t(21.9)=1.89(0.072)	t(28.6)=0.08(0.936)	t(24.8)=1.03(0.314)	t(28.6)=0.5(0.623)	t(24.8)=1.36(0.186)	t(28.6)=1.46(0.155)
TG(17:0_36:3)	t(22.4)=0.32(0.752)	t(22.4)=-0.97(0.342)	t(22.4)=-1.05(0.305)	t(25.4)=0.18(0.862)	t(22.4)=1.07(0.298)	t(22.4)=1.27(0.216)	t(29.3)=-1.87(0.071)	t(25.4)=0.24(0.812)	t(29.3)=0.18(0.862)	t(25.4)=0.37(0.718)	t(29.3)=0.79(0.434)
TG(17:0_36:4)	t(18.5)=0.09(0.928)	t(18.5)=-1.19(0.25)	t(18.5)=-1.24(0.231)	t(20.7)=0.38(0.709)	t(18.5)=0.96(0.349)	t(18.5)=1.25(0.227)	t(23.9)=-0.9(0.379)	t(20.8)=-0.85(0.403)	t(23.9)=-0.19(0.851)	t(20.8)=0.08(0.934)	t(23.8)=0.95(0.35)
TG(17:1_34:1)	t(20.7)=0.12(0.908)	t(20.7)=-1.11(0.279)	t(20.7)=-1.25(0.226)	t(23.4)=0.01(0.992)	t(20.7)=1.06(0.303)	t(20.7)=1.05(0.306)	t(27)=0.22(0.83)	t(23.4)=0.73(0.475)	t(27)=1.29(0.207)	t(23.4)=1.14(0.267)	t(27)=1.81(0.082)
TG(17:1_34:2)	t(17.1)=0.5(0.624)	t(17.1)=-0.56(0.582)	t(17.1)=-0.3(0.766)	t(19)=0.45(0.659)	t(17.1)=0.82(0.424)	t(17.1)=1.45(0.166)	t(21.8)=-0.01(0.99)	t(19.1)=0.97(0.343)	t(21.8)=1.31(0.202)	t(19.1)=1.21(0.242)	t(21.8)=1.98(0.06)
TG(17:1_34:3)	t(19.3)=1.37(0.186)	t(19.3)=-0.33(0.746)	t(19.3)=0(0.997)	t(21.7)=0.5(0.619)	t(19.3)=1.79(0.088)	t(19.3)=0.6(0.555)	t(25)=0.01(0.992)	t(21.8)=1.03(0.315)	t(25)=0.69(0.497)	t(21.8)=0.45(0.655)	t(25)=1.64(0.113)
TG(17:1_36:3)	t(19.7)=1(0.331)	t(19.7)=-0.08(0.934)	t(19.7)=0.07(0.948)	t(22.2)=1.07(0.296)	t(19.7)=1.87(0.077)	t(19.7)=2.06(0.052)	t(25.7)=0.07(0.946)	t(22.3)=0.06(0.954)	t(25.7)=0.68(0.504)	t(22.3)=0.8(0.431)	t(25.6)=0.95(0.352)
TG(17:1_36:4)	t(16.7)=0.31(0.757)	t(16.7)=-1.1(0.286)	t(16.7)=-0.49(0.631)	t(18.7)=-0.22(0.83)	t(16.7)=0.49(0.632)	t(16.7)=0.83(0.417)	t(21.4)=-1.2(0.244)	t(18.7)=-0.43(0.672)	t(21.4)=-0.77(0.448)	t(18.7)=-0.22(0.825)	t(21.4)=0.32(0.754)
TG(17:2_36:4)	t(18.8)=0.13(0.9)	t(18.8)=-1.33(0.201)	t(18.8)=-0.86(0.398)	t(21.1)=-0.11(0.916)	t(18.8)=0.98(0.338)	t(18.8)=1.08(0.292)	t(24.3)=-1.69(0.103)	t(21.2)=0.08(0.935)	t(24.3)=-0.19(0.848)	t(21.2)=0.44(0.664)	t(24.3)=0.96(0.348)
TG(17:2_38:6)	t(26.9)=0.69(0.496)	t(26.9)=-1.65(0.11)	t(26.9)=-1.02(0.318)	t(30.5)=0.66(0.514)	t(26.9)=1.12(0.275)	t(26.9)=1.88(0.071)	t(35.2)=-1.45(0.156)	t(30.6)=-1.01(0.32)	t(35.2)=0.1(0.924)	t(30.6)=0.31(0.758)	t(35.1)=0.68(0.503)
TG(18:0_32:0)	t(35.9)=0.22(0.83)	t(35.9)=-0.8(0.428)	t(35.9)=0.13(0.898)	t(40.3)=2.31(0.026)	t(35.9)=3.93(0)	t(35.9)=3.49(0.001)	t(45.4)=1.64(0.108)	t(40.2)=2.5(0.017)	t(45.4)=3.54(0.001)	t(40.2)=3.88(0)	t(45.4)=2.17(0.036)
TG(18:0_32:1)	t(30.7)=0.05(0.958)	t(30.7)=-1.87(0.072)	t(30.7)=-0.49(0.625)	t(34.8)=1.07(0.291)	t(30.7)=3.03(0.005)	t(30.7)=3.03(0.005)	t(39.7)=0.92(0.361)	t(34.7)=1.47(0.151)	t(39.7)=2.2(0.034)	t(34.7)=2.58(0.014)	t(39.7)=1.44(0.157)
TG(18:0_32:2)	t(27.4)=0.14(0.888)	t(27.4)=-0.94(0.355)	t(27.4)=0.69(0.496)	t(31)=1.8(0.082)	t(27.4)=3.51(0.002)	t(27.4)=3.91(0.001)	t(35.7)=1.09(0.282)	t(31.1)=1.49(0.146)	t(35.7)=1.8(0.081)	t(31.1)=2.33(0.026)	t(35.7)=1.36(0.181)
TG(18:0_34:2)	t(20.6)=0.11(0.912)	t(20.6)=-0.9(0.376)	t(20.6)=-0.04(0.97)	t(23.3)=1.55(0.134)	t(20.6)=3.28(0.004)	t(20.6)=3.19(0.004)	t(26.9)=0.82(0.421)	t(23.4)=1.97(0.061)	t(26.9)=2.82(0.009)	t(23.4)=2.93(0.007)	t(26.9)=2(0.056)
TG(18:0_34:3)	t(16.9)=0.22(0.83)	t(16.9)=-1.15(0.266)	t(16.9)=-0.16(0.875)	t(18.9)=1.52(0.145)	t(16.9)=2.54(0.021)	t(16.9)=3.08(0.007)	t(21.6)=0.1(0.92)	t(19)=1.3(0.208)	t(21.6)=1.97(0.061)	t(19)=2.11(0.049)	t(21.6)=1.51(0.144)
TG(18:0_36:1)	t(24.2)=-0.14(0.889)	t(24.2)=-1.35(0.188)	t(24.2)=-0.21(0.834)	t(27.4)=2.96(0.006)	t(24.2)=4.13(0)	t(24.2)=3.34(0.003)	t(31.7)=1.29(0.206)	t(27.5)=2.1(0.045)	t(31.7)=2.49(0.018)	t(27.5)=3.17(0.004)	t(31.7)=1.49(0.145)
TG(18:0_36:2)	t(18.6)=0.1(0.918)	t(18.6)=-1.74(0.098)	t(18.6)=-0.86(0.4)	t(20.9)=1.86(0.077)	t(18.6)=3.92(0.001)	t(18.6)=3.51(0.002)	t(24.1)=0.59(0.558)	t(21)=1.78(0.09)	t(24.1)=2.18(0.039)	t(21)=2.67(0.014)	t(24.1)=1.32(0.2)
TG(18:0_36:3)	t(17.3)=0.04(0.965)	t(17.3)=-1.72(0.103)	t(17.3)=-0.78(0.445)	t(19.4)=1.43(0.168)	t(17.3)=3.02(0.008)	t(17.3)=2.82(0.012)	t(22.2)=-0.06(0.956)	t(19.4)=1.03(0.315)	t(22.2)=1.42(0.169)	t(19.4)=1.96(0.064)	t(22.2)=1.07(0.294)
TG(18:0_36:4)	t(20.3)=0.15(0.881)	t(20.3)=-1.16(0.259)	t(20.3)=-0.35(0.731)	t(22.9)=1.31(0.203)	t(20.3)=2.54(0.019)	t(20.3)=2.36(0.029)	t(26.4)=-0.11(0.917)	t(22.9)=0.98(0.335)	t(26.4)=0.97(0.343)	t(22.9)=0.3(0.77)	t(26.4)=1.11(0.278)
TG(18:0_36:5)	t(16)=0.33(0.747)	t(16)=-1.14(0.27)	t(16)=0.27(0.79)	t(17.7)=1.48(0.156)	t(16)=2.27(0.038)	t(16)=3.1(0.007)	t(20.2)=0.06(0.956)	t(17.8)=0.86(0.4)	t(20.2)=0.67(0.513)	t(17.8)=1.91(0.073)	t(20.2)=1.39(0.178)
TG(18:0_38:6)	t(12.8)=1.16(0.268)	t(12.8)=-0.06(0.952)	t(12.8)=0.9(0.387)	t(13.9)=1.75(0.101)	t(12.8)=2.17(0.049)	t(12.8)=1.66(0.121)	t(15.5)=-0.03(0.973)	t(14)=0.84(0.414)	t(15.5)=1.06(0.304)	t(14)=1.19(0.253)	t(15.5)=1.66(0.118)
TG(18:0_38:7)	t(43.5)=0.79(0.434)	t(43.5)=-0.11(0.916)	t(43.5)=-0.7(0.49)	t(48)=1.71(0.094)	t(43.5)=1.13(0.265)	t(43.5)=1(0.32)	t(52.7)=-0.23(0.819)	t(47.8)=0.6(0.551)	t(52.7)=0.27(0.788)	t(47.8)=1.46(0.15)	t(52.7)=1.08(0.286)
TG(18:1_28:1)	t(35.2)=-0.16(0.872)	t(35.2)=-0.95(0.346)	t(35.2)=1.28(0.21)	t(39.6)=2.03(0.049)	t(35.2)=4.33(0)	t(35.2)=4.01(0)	t(44.7)=1.03(0.306)	t(39.6)=1.25(0.219)	t(44.7)=1.09(0.28)	t(39.6)=2.65(0.011)	t(44.7)=0.75(0.456)
TG(18:1_30:0)	t(22.7)=0.18(0.86)	t(22.7)=-1.43(0.166)	t(22.7)=-0.46(0.65)	t(25.8)=0.39(0.7)	t(22.7)=2.07(0.05)	t(22.7)=2.3(0.031)	t(29.8)=0.78(0.44)	t(25.8)=1.28(0.211)	t(29.8)=1.8(0.082)	t(25.8)=2.2(0.037)	t(29.8)=1.51(0.14)
TG(18:1_30:1)	t(23.6)=0.13(0.896)	t(23.6)=-1.39(0.178)	t(23.6)=-0.38(0.706)	t(26.8)=0.45(0.658)	t(23.6)=1.86(0.076)	t(23.6)=2.09(0.048)	t(31)=0.37(0.711)	t(26.9)=0.88(0.389)	t(31)=1.17(0.252)	t(26.9)=1.6(0.122)	t(31)=1.05(0.301)
TG(18:1_30:2)	t(22.7)=0.12(0.907)	t(22.7)=-1.24(0.227)	t(22.7)=0.09(0.927)	t(25.7)=0.96(0.345)	t(22.7)=2.02(0.055)	t(22.7)=2.55(0.018)	t(29.8)=0.13(0.896)	t(25.8)=0.43(0.668)	t(29.8)=0.7(0.49)	t(25.8)=1.14(0.267)	t(29.7)=0.44(0.662)
TG(18:1_31:0)	t(27.8)=0.65(0.519)	t(27.8)=-0.66(0.516)	t(27.8)=-0.65(0.52)	t(31.6)=0.43(0.668)	t(27.8)=2.64(0.013)	t(27.8)=3.06(0.005)	t(36.3)=1.66(0.105)	t(31.6)=1.82(0.078)	t(36.3)=2.24(0.031)	t(31.6)=2.49(0.018)	t(36.3)=2.14(0.04)
TG(18:1_32:0)	t(20.4)=0.39(0.699)	t(20.4)=-0.94(0.36)	t(20.4)=-0.96(0.347)	t(23)=0.73(0.472)	t(20.4)=2.2(0.04)	t(20.4)=2.35(0.029)	t(26.6)=0.55(0.587)	t(23.1)=1.76(0.092)	t(26.6)=2.33(0.028)	t(23.1)=2.39(0.025)	t(26.6)=1.89(0.07)
TG(18:1_32:1)	t(17.6)=0.2(0.844)	t(17.6)=-1.26(0.224)	t(17.6)=-1.11(0.283)	t(19.7)=-0.27(0.793)	t(17.6)=1.04(0.312)	t(17.6)=1.21(0.24)	t(22.6)=-0.03(0.976)	t(19.8)=0.85(0.405)	t(22.6)=1.04(0.31)	t(19.8)=1.11(0.279)	t(22.6)=1.21(0.238)
TG(18:1_32:2)	t(15.2)=0.03(0.975)	t(15.2)=-1.36(0.192)	t(15.2)=-0.8(0.438)	t(16.8)=-0.29(0.774)	t(15.2)=0.96(0.35)	t(15.2)=1.48(0.159)	t(19.1)=-0.43(0.675)	t(16.9)=0.35(0.728)	t(19.1)=0.52(0.61)	t(16.9)=0.69(0.5)	t(19.1)=0.46(0.648)
TG(18:1_32:3)	t(15.2)=-0.02(0.988)	t(15.2)=-1.26(0.227)	t(15.2)=-0.05(0.963)	t(16.8)=0.38(0.706)	t(15.2)=1.36(0.193)	t(15.2)=2.39(0.03)	t(19.1)=-0.01(0.992)	t(16.9)=0.36(0.725)	t(19.1)=0.54(0.597)	t(16.9)=1.12(0.28)	t(19.1)=0.81(0.429)
TG(18:1_33:0)	t(24.6)=0.31(0.757)	t(24.6)=-0.89(0.381)	t(24.6)=-0.63(0.536)	t(27.9)=0.91(0.368)	t(24.6)=2.8(0.01)	t(24.6)=2.56(0.017)	t(32.2)=0.86(0.396)	t(28)=1.51(0.141)	t(32.2)=1.86(0.072)	t(28)=2.18(0.038)	t(32.2)=0.87(0.389)
TG(18:1_33:1)	t(17.9)=0.39(0.698)	t(17.9)=-1(0.331)	t(17.9)=-1.02(0.319)	t(20.1)=0.06(0.951)	t(17.9)=1.82(0.085)	t(17.9)=1.67(0.113)	t(23.1)=0.26(0.796)	t(20.1)=1.12(0.275)	t(23.1)=1.11(0.277)	t(20.1)=1.39(0.18)	t(23)=1.47(0.155)
TG(18:1_33:2)	t(17.9)=0.26(0.8)	t(17.9)=-1.03(0.316)	t(17.9)=-0.83(0.418)	t(20)=0.09(0.926)	t(17.9)=1.32(0.202)	t(17.9)=1.35(0.193)	t(23)=-0.44(0.664)	t(20.1)=0.33(0.741)	t(23)=0.37(0.718)	t(20.1)=0.45(0.661)	t(23)=0.74(0.466)
TG(18:1_33:3)	t(19.4)=0.27(0.787)	t(19.4)=-0.99(0.336)	t(19.4)=-0.63(0.536)	t(21.8)=0.63(0.538)	t(19.4)=1.36(0.189)	t(19.4)=3.23(0.004)	t(25.1)=0.18(0.862)	t(21.9)=0.22(0.828)	t(25.1)=-0.1(0.92)	t(21.9)=0.83(0.417)	t(25.1)=1.08(0.292)
TG(18:1_34:1)	t(14.7)=0.38(0.71)	t(14.7)=-1.13(0.278)	t(14.7)=-1.52(0.149)	t(16.3)=0.18(0.863)	t(14.7)=1.2(0.251)	t(14.7)=1.13(0.276)	t(18.5)=-0.31(0.76)	t(16.3)=0.7(0.495)	t(18.5)=0.81(0.428)	t(16.3)=1.08(0.295)	t(18.4)=0.74(0.471)
TG(18:1_34:2)	t(62.3)=0.36(0.719)	t(62.3)=-0.75(0.457)	t(62.3)=-4.24(0)	t(64.2)=0.09(0.93)	t(62.3)=0.66(0.511)	t(62.3)=0.67(0.503)	t(65.5)=-0.97(0.336)	t(63.9)=-0.25(0.805)	t(65.5)=-0.07(0.946)	t(63.9)=-0.06(0.954)	t(65.5)=0.05(0.964)
TG(18:1_34:3)	t(12.2)=0.08(0.939)	t(12.2)=-1.1(0.294)	t(12.2)=-1.18(0.259)	t(13.2)=-0.17(0.867)	t(12.2)=0.4(0.693)	t(12.2)=0.74(0.473)	t(14.7)=-1.16(0.264)	t(13.3)=-0.11(0.912)	t(14.7)=-0.06(0.954)	t(13.3)=0.29(0.778)	t(14.7)=0.2(0.843)
TG(18:1_34:4)	t(18.2)=-0.01(0.989)	t(18.2)=-1.2(0.246)	t(18.2)=-0.67(0.511)	t(20.4)=-0.33(0.747)	t(18.2)=-0.09(0.932)	t(18.2)=0.6(0.557)	t(23.5)=-0.78(0.442)	t(20.5)=-0.09(0.931)	t(23.5)=-1.22(0.235)	t(20.5)=-1.28(0.213)	t(23.5)=0.23(0.819)
TG(18:1_35:2)	t(15.1)=0.17(0.866)	t(15.1)=-0.9(0.384)	t(15.1)=-1.56(0.14)	t(16.7)=0.39(0.704)	t(15.1)=1.53(0.147)	t(15.1)=1.48(0.159)	t(19)=-0.4(0.694)	t(16.8)=0.57(0.578)	t(19)=0.38(0.709)	t(16.8)=0.71(0.488)	t(19)=0.69(0.497)
TG(18:1_35:3)	t(15.5)=-0.82(0.424)	t(15.5)=-1.01(0.33)	t(15.5)=-1.22(0.242)	t(17.2)=-0.46(0.654)	t(15.5)=0.99(0.336)	t(15.5)=1.45(0.166)	t(19.6)=-0.73(0.473)	t(17.3)=0.05(0.961)	t(19.6)=-0.08(0.935)	t(17.3)=0.53(0.606)	t(19.6)=0.33(0.744)
TG(18:1_36:0)	t(18.4)=0.26(0.799)	t(18.4)=-1.78(0.091)	t(18.4)=-0.1(0.919)	t(20.6)=2.4(0.026)	t(18.4)=3.65(0.002)	t(18.4)=2.78(0.012)	t(23.7)=0.82(0.42)	t(20.7)=1.06(0.3)	t(23.7)=1.79(0.086)	t(20.7)=2.2(0.04)	t(23.7)=0.75(0.459)
TG(18:1_36:1)	t(16)=-0.18(0.857)	t(16)=-1.76(0.097)	t(16)=-1.1(0.287)	t(17.7)=1.36(0.19)	t(16)=3.22(0.005)	t(16)=2.75(0.014)	t(20.2)=0.15(0.883)	t(17.8)=1.17(0.256)	t(20.2)=1.24(0.231)	t(17.8)=2(0.061)	t(20.2)=0.53(0.603)
TG(18:1_36:2)	t(25.6)=0.01(0.995)	t(25.6)=-1.33(0.196)	t(25.6)=-0.92(0.367)	t(29.1)=0.76(0.451)	t(25.6)=2.1(0.045)	t(25.6)=1.74(0.094)	t(33.5)=-0.41(0.688)	t(29.1)=0.41(0.687)	t(33.5)=-1.83(0.076)	t(29.1)=1.11(0.277)	t(33.5)=0.05(0.959)
TG(18:1_36:3)	t(19.5)=-0.1(0.923)	t(19.5)=-1.24(0.229)	t(19.5)=-0.81(0.427)	t(21.9)=0.53(0.601)	t(19.5)=1.46(0.16)	t(19.5)=-0.49(0.633)	t(25.3)=-0.7(0.493)	t(22)=0.14(0.894)	t(25.3)=0.14(0.891)	t(22)=0.73(0.472)	t(25.2)=-0.38(0.71)
TG(18:1_36:4)	t(33.2)=0(0.997)	t(33.2)=-3.24(0.003)	t(33.2)=-0.66(0.514)	t(37.4)=0.46(0.65)	t(33.2)=1.42(0.164)	t(33.2)=1.65(0.108)	t(42.5)=-0.84(0.405)	t(37.4)=0.07(0.944)	t(42.5)=0.03(0.975)	t(37.4)=0.76(0.451)	t(42.5)=-0.04(0.972)
TG(18:1_36:5)	t(12.4)=-0.15(0.885)	t(12.4)=-1.49(0.163)	t(12.4)=-0.57(0.581)	t(13.4)=0.35(0.732)	t(12.4)=0.74(0.475)	t(12.4)=1.48(0.164)	t(14.9)=-0.87(0.4)	t(13.4)=-0.22(0.831)	t(14.9)=-0.44(0.666)	t(13.4)=0.81(0.433)	t(14.9)=0.03(0.98)
TG(18:1_36:6)	t(13.6)=0.26(0.798)	t(13.6)=-1.05(0.311)	t(13.6)=0.37(0.715)	t(14.9)=1.03(0.319)	t(13.6)=1.08(0.3)	t(13.6)=2.36(0.034)	t(16.8)=0.2(0.841)	t(15)=0.24(0.814)	t(16.8)=0.3(0.768)	t(15)=1.32(0.206)	t(16.8)=0.66(0.521)
TG(18:1_38:5)	t(11.1)=0.71(0.491)	t(11.1)=-0.71(0.495)	t(11.1)=-0.02(0.984)	t(11.9)=0.7(0.498)	t(11.1)=0.69(0.504)	t(11.1)=0.6(0.559)	t(13)=-0.62(0.546)	t(11.9)=0.1(0.921)	t(13)=0.25(0.808)	t(11.9)=0.34(0.743)	t(13)=0.55(0.591)
TG(18:1_38:6)	t(10.3)=0.41(0.688)	t(10.3)=-0.66(0.523)	t(10.3)=0.22(0.831)	t(10.9)=0.88(0.396)	t(10.3)=0.46(0.654)	t(10.3)=0.58(0.572)	t(11.8)=-0.82(0.429)	t(11)=-0.06(0.954)	t(11.8)=0.24(0.817)	t(11)=0.26(0.803)	t(11.8)=0.45(0.663)
TG(18:1_38:7)	t(12.5)=1.75(0.106)	t(12.5)=0.88(0.397)	t(12.5)=1.55(0.146)	t(13.5)=2.41(0.031)	t(12.5)=2.11(0.055)	t(12.5)=2.62(0.022)	t(15.1)=0.77(0.45)	t(13.6)=1.01(0.329)	t(15.1)=1.87(0.081)	t(13.6)=2.05(0.06)	t(15)=1.85(0.084)
TG(18:2_28:0)	t(32.5)=0.42(0.68)	t(32.5)=-0.87(0.392)	t(32.5)=0.68(0.504)	t(36.8)=1.22(0.232)	t(32.5)=2.64(0.013)	t(32.5)=3.42(0.002)	t(41.8)=0.49(0.625)	t(36.7)=0.87(0.391)	t(41.8)=1.15(0.255)	t(36.7)=1.92(0.063)	t(41.8)=1.18(0.243)
TG(18:2_30:0)	t(20.6)=0.11(0.917)	t(20.6)=-1.31(0.205)	t(20.6)=-0.33(0.741)	t(23.2)=0.53(0.6)	t(20.6)=1.7(0.103)	t(20.6)=2.43(0.024)	t(26.8)=0.45(0.657)	t(23.3)=0.91(0.372)	t(26.8)=1.48(0.151)	t(23.3)=1.74(0.096)	t(26.8)=1.43(0.164)
TG(18:2_30:1)	t(27.2)=-1.24(0.227)	t(27.2)=-1.13(0.268)	t(27.2)=0.12(0.907)	t(30.8)=0.5(0.623)	t(27.2)=1.59(0.124)	t(27.2)=2.18(0.038)	t(35.5)=-0.04(0.971)	t(30.8)=0.63(0.536)	t(35.5)=0.88(0.383)	t(30.8)=1.12(0.272)	t(35.5)=0.92(0.365)
TG(18:2_32:0)	t(19.3)=0.54(0.593)	t(19.3)=-0.59(0.564)	t(19.3)=-0.67(0.512)	t(21.7)=1.14(0.266)	t(19.3)=1.96(0.065)	t(19.3)=2.16(0.043)	t(25)=0.04(0.966)	t(21.7)=1.46(0.158)	t(25)=2.05(0.051)	t(21.7)=2.08(0.05)	t(25)=1.91(0.068)
TG(18:2_32:1)	t(17.5)=0.28(0.781)	t(17.5)=-2.29(0.035)	t(17.5)=-0.71(0.485)	t(19.5)=0.01(0.991)	t(17.5)=0.6(0.556)	t(17.5)=0.95(0.357)	t(22.4)=-0.68(0.505)	t(19.6)=0.4(0.696)	t(22.4)=0.39(0.701)	t(19.6)=0.63(0.537)	t(22.4)=0.91(0.37)
TG(18:2_32:2)	t(15.9)=0.1(0.92)	t(15.9)=-1.22(0.24)	t(15.9)=-0.63(0.535)	t(17.6)=-0.11(0.913)	t(15.9)=0.67(0.515)	t(15.9)=1.38(0.186)	t(20.1)=-0.94(0.358)	t(17.7)=-0.11(0.912)	t(20.1)=0(0.998)	t(17.7)=0.3(0.768)	t(20.1)=0.25(0.803)
TG(18:2_33:0)	t(23.1)=0.37(0.715)	t(23.1)=-0.7(0.493)	t(23.1)=-0.13(0.895)	t(26.2)=1.11(0.277)	t(23.1)=2.6(0.016)	t(23.1)=2.91(0.008)	t(30.3)=0.38(0.704)	t(26.3)=1.22(0.233)	t(30.3)=1.63(0.114)	t(26.3)=2.07(0.048)	t(30.3)=1.99(0.056)
TG(18:2_33:1)	t(15.7)=0.15(0.886)	t(15.7)=-0.83(0.421)	t(15.7)=-1.11(0.286)	t(17.4)=0.09(0.931)	t(15.7)=1.4(0.182)	t(15.7)=1.66(0.117)	t(19.8)=-0.3(0.77)	t(17.5)=0.33(0.742)	t(19.8)=0.5(0.622)	t(17.5)=0.9(0.381)	t(19.8)=0.89(0.386)
TG(18:2_33:2)	t(19.2)=0.46(0.653)	t(19.2)=-0.64(0.532)	t(19.2)=-0.63(0.536)	t(21.6)=0.46(0.652)	t(19.2)=1.03(0.315)	t(19.2)=1.58(0.13)	t(24.9)=-0.6(0.553)	t(21.7)=-0.88(0.391)	t(24.9)=-0.07(0.948)	t(21.7)=0.1(0.923)	t(24.9)=0.22(0.827)
TG(18:2_34:0)	t(15.9)=0.48(0.636)	t(15.9)=-1.05(0.312)	t(15.9)=-0.94(0.364)	t(17.6)=0.9(0.382)	t(15.9)=1.84(0.084)	t(15.9)=1.96(0.068)	t(20.1)=-0.38(0.708)	t(17.7)=0.97(0.347)	t(20.1)=1.31(0.205)	t(17.7)=1.63(0.121)	t(20.1)=1.16(0.261)
TG(18:2_34:1)	t(13.8)=0.45(0.66)	t(13.8)=-0.99(0.339)	t(13.8)=-1.29(0.218)	t(15.2)=0.26(0.797)	t(13.8)=0.89(0.39)	t(13.8)=0.92(0.375)	t(17.1)=-0.95(0.356)	t(15.2)=0.17(0.863)	t(17.1)=0.36(0.721)	t(15.2)=0.56(0.584)	t(17.1)=0.51(0.619)
TG(18:2_34:2)	t(44.1)=0.3(0.765)	t(44.1)=-2.35(0.023)	t(44.1)=-1.94(0.058)	t(48.6)=0.25(0.805)	t(44.1)=0.47(0.639)	t(44.1)=0.41(0.685)	t(53.1)=-0.91(0.367)	t(48.4)=-0.15(0.884)	t(53.1)=-0.13(0.893)	t(48.4)=0.01(0.995)	t(53.2)=0.22(0.825)
TG(18:2_34:3)	t(13.3)=0.37(0.714)	t(13.3)=-0.92(0.375)	t(13.3)=-0.9(0.384)	t(14.5)=-0.05(0.96)	t(13.3)=0.18(0.857)	t(13.3)=0.72(0.487)	t(16.3)=-1.63(0.123)	t(14.6)=-0.54(0.595)	t(16.3)=-0.41(0.687)	t(14.6)=-0.07(0.949)	t(16.3)=0.18(0.856)
TG(18:2_34:4)	t(11.1)=0.34(0.741)	t(11.1)=-1.18(0.261)	t(11.1)=-0.57(0.58)	t(11.9)=-0.05(0.958)	t(11.1)=-0.21(0.84)	t(11.1)=0.51(0.622)	t(13)=-0.97(0.35)	t(11.9)=-0.44(0.67)	t(13)=-0.33(0.745)	t(11.9)=-0.03(0.979)	t(13)=0.31(0.761)
TG(18:2_35:1)	t(16.6)=-0.71(0.489)	t(16.6)=-0.77(0.453)	t(16.6)=-0.88(0.389)	t(18.5)=0.54(0.594)	t(16.6)=1.36(0.191)	t(16.6)=1.84(0.083)	t(21.1)=-0.05(0.96)	t(18.5)=0.83(0.416)	t(21.1)=0.59(0.561)	t(18.5)=0.93(0.367)	t(21.1)=1.26(0.223)
TG(18:2_35:2)	t(13.9)=0.35(0.733)	t(13.9)=-1.21(0.247)	t(13.9)=-0.75(0.467)	t(15.2)=0.39(0.703)	t(13.9)=1.32(0.208)	t(13.9)=1.55(0.145)	t(17.2)=-0.94(0.361)	t(15.3)=0.05(0.964)	t(17.2)=0.03(0.978)	t(15.3)=0.24(0.817)	t(17.2)=0.84(0.413)
TG(18:2_35:3)	t(16.6)=0.05(0.962)	t(16.6)=-1.36(0.191)	t(16.6)=-0.35(0.73)	t(18.4)=0.7(0.495)	t(16.6)=1.04(0.312)	t(16.6)=1.47(0.159)	t(21.1)=-1.66(0.112)	t(18.5)=-0.26(0.794)	t(21.1)=-0.15(0.886)	t(18.5)=-0.23(0.823)	t(21.1)=-0.52(0.61)
TG(18:2_36:0)	t(26.2)=0.07(0.947)	t(26.2)=-1.73(0.095)	t(26.2)=-0.58(0.568)	t(29.7)=1.62(0.115)	t(26.2)=3.13(0.004)	t(26.2)=3.21(0.003)	t(34.3)=-1.13(0.268)	t(29.8)=1.35(0.187)	t(34.3)=1.55(0.131)	t(29.8)=2.19(0.037)	t(34.3)=1.27(0.214)
TG(18:2_36:1)	t(16)=-0.01(0.993)	t(16)=-1.59(0.13)	t(16)=-0.97(0.345)	t(17.7)=1.21(0.242)	t(16)=2.73(0.015)	t(16)=2.59(0.02)	t(20.2)=-0.24(0.813)	t(17.8)=0.95(0.353)	t(20.2)=1.15(0.265)	t(17.8)=1.73(0.1)	t(20.2)=0.69(0.5)
TG(18:2_36:2)	t(14.6)=0.04(0.966)	t(14.6)=-1.52(0.149)	t(14.6)=-0.91(0.379)	t(16.1)=0.83(0.42)	t(14.6)=2.03(0.061)	t(14.6)=1.98(0.066)	t(18.3)=-0.82(0.424)	t(16.2)=0.29(0.775)	t(18.3)=0.3(0.766)	t(16.2)=1.11(0.283)	t(18.3)=0.03(0.974)
TG(18:2_36:3)	t(24.1)=0.08(0.938)	t(24.1)=-1.08(0.289)	t(24.1)=-0.67(0.508)	t(27.3)=0.68(0.5)	t(24.1)=1.57(0.129)	t(24.1)=1.51(0.145)	t(31.5)=-0.85(0.4)	t(27.3)=0.05(0.961)	t(31.5)=-0.02(0.984)	t(27.3)=-0.82(0.419)	t(31.5)=-0.25(0.804)
TG(18:2_36:4)	t(44.7)=-0.01(0.995)	t(44.7)=-1.09(0.283)	t(44.7)=-0.38(0.705)	t(49.2)=0.42(0.678)	t(44.7)=1.26(0.213)	t(44.7)=1.6(0.116)	t(53.7)=-0.94(0.351)	t(49)=0.14(0.888)	t(53.7)=-0.12(0.901)	t(49)=-1.63(0.109)	t(53.7)=0.16(0.875)
TG(18:2_36:5)	t(13.3)=-0.28(0.785)	t(13.3)=-1.37(0.193)	t(13.3)=-0.47(0.646)	t(14.6)=0.07(0.943)	t(13.3)=0.64(0.533)	t(13.3)=1.25(0.233)	t(16.4)=-1.24(0.234)	t(14.6)=-0.56(0.585)	t(16.4)=-0.74(0.47)	t(14.6)=0.48(0.637)	t(16.3)=-0.21(0.835)
TG(18:2_38:4)	t(12.2)=0.77(0.454)	t(12.2)=-0.77(0.454)	t(12.2)=0.19(0.855)	t(13.2)=1.06(0.308)	t(12.2)=1.32(0.212)	t(12.2)=0.91(0.383)	t(14.6)=-0.94(0.363)	t(13.2)=-0.05(0.961)	t(14.6)=-0.14(0.893)	t(13.2)=0.05(0.96)	t(14.6)=0.45(0.66)
TG(18:2_38:5)	t(10.7)=0.58(0.573)	t(10.7)=-0.69(0.507)	t(10.7)=-0.03(0.973)	t(11.4)=0.71(0.492)	t(10.7)=0.54(0.601)	t(10.7)=0.44(0.672)	t(12.4)=-0.9(0.386)	t(11.4)=-0.34(0.742)	t(12.4)=-0.11(0.912)	t(11.4)=-0.03(0.978)	t(12.4)=0.54(0.602)
TG(18:2_38:6)	t(12.7)=-0.02(0.984)	t(12.7)=-0.13(0.9)	t(12.7)=1.03(0.321)	t(13.8)=1.27(0.227)	t(12.7)=0.7(0.498)	t(12.7)=0.81(0.432)	t(15.3)=-0.04(0.97)	t(13.8)=0.06(0.952)	t(15.3)=0.37(0.714)	t(13.8)=-0.18(0.862)	t(15.3)=0.81(0.432)
TG(18:3_30:0)	t(19.5)=0.32(0.751)	t(19.5)=-1.1(0.286)	t(19.5)=0.45(0.655)	t(22)=0.64(0.526)	t(19.5)=1.43(0.168)	t(19.5)=2.29(0.033)	t(25.3)=-0.02(0.986)	t(22)=1.01(0.325)	t(25.3)=0.82(0.419)	t(22)=1.88(0.073)	t(25.3)=1.66(0.11)
TG(18:3_32:0)	t(25)=0.13(0.895)	t(25)=-1.05(0.302)	t(25)=-0.3(0.769)	t(28.3)=0.56(0.577)	t(25)=1.23(0.229)	t(25)=1.83(0.079)	t(32.7)=0.31(0.757)	t(28.3)=1.03(0.311)	t(32.7)=1.8(0.081)	t(28.3)=0.52(0.608)	t(32.7)=1.73(0.092)
TG(18:3_32:1)	t(14.9)=0.23(0.824)	t(14.9)=-0.95(0.359)	t(14.9)=-0.19(0.855)	t(16.5)=0.05(0.962)	t(14.9)=0.6(0.559)	t(14.9)=1.39(0.186)	t(18.7)=-0.97(0.343)	t(16.5)=0.72(0.483)	t(18.7)=1.03(0.317)	t(16.5)=1.29(0.215)	t(18.7)=1.39(0.181)
TG(18:3_34:0)	t(13)=0.04(0.97)	t(13)=-1.49(0.161)	t(13)=-0.57(0.581)	t(14.2)=0.55(0.589)	t(13)=1.34(0.204)	t(13)=1.76(0.102)	t(15.8)=-0.23(0.824)	t(14.2)=0.52(0.614)	t(15.8)=0.92(0.373)	t(14.2)=1.53(0.149)	t(15.8)=1(0.334)
TG(18:3_34:1)	t(11.9)=0.25(0.803)	t(11.9)=-1.09(0.297)	t(11.9)=-0.96(0.355)	t(12.9)=0.16(0.875)	t(11.9)=0.41(0.687)	t(11.9)=1.11(0.289)	t(14.3)=-0.42(0.683)	t(12.9)=0.43(0.672)	t(14.3)=0.8(0.436)	t(12.9)=1.13(0.277)	t(14.2)=1.02(0.323)
TG(18:3_34:2)	t(16.2)=0.28(0.782)	t(16.2)=-0.85(0.409)	t(16.2)=-0.66(0.522)	t(18)=0.13(0.898)	t(16.2)=0.12(0.909)	t(16.2)=0.75(0.462)	t(20.6)=-0.58(0.57)	t(18.1)=0.06(0.955)	t(20.6)=0.38(0.706)	t(18.1)=0.73(0.477)	t(20.6)=-0.78(0.445)
TG(18:3_34:3)	t(11)=0.23(0.82)	t(11)=-0.97(0.353)	t(11)=-0.25(0.808)	t(11.8)=0.16(0.879)	t(11)=0.01(0.989)	t(11)=1.12(0.285)	t(12.9)=-0.65(0.53)	t(11.8)=0.1(0.923)	t(12.9)=0.13(0.898)	t(11.8)=0.54(0.6)	t(12.9)=0.75(0.465)
TG(18:3_36:1)	t(14.4)=-0.08(0.937)	t(14.4)=-1.6(0.131)	t(14.4)=-0.46(0.655)	t(15.9)=1.01(0.329)	t(14.4)=1.82(0.089)	t(14.4)=2.44(0.028)	t(18)=-1.11(0.28)	t(15.9)=0.35(0.728)	t(18)=0.41(0.688)	t(15.9)=1.6(0.129)	t(18)=0.68(0.502)
TG(18:3_36:2)	t(12.8)=-0.15(0.886)	t(12.8)=-1.61(0.132)	t(12.8)=-0.74(0.472)	t(13.9)=0.52(0.61)	t(12.8)=1.11(0.287)	t(12.8)=1.62(0.13)	t(15.5)=-0.8(0.439)	t(13.9)=0.02(0.986)	t(15.5)=-0.05(0.96)	t(13.9)=1.02(0.325)	t(15.5)=0.02(0.983)
TG(18:3_36:3)	t(12.1)=-0.08(0.934)	t(12.1)=-1.47(0.166)	t(12.1)=-0.78(0.451)	t(13.1)=0.37(0.716)	t(12.1)=0.68(0.507)	t(12.1)=1.47(0.167)	t(14.5)=-1.14(0.274)	t(13.2)=-0.42(0.684)	t(14.5)=-0.44(0.664)	t(13.2)=0.65(0.525)	t(14.5)=0.09(0.933)
TG(18:3_36:4)	t(24.4)=-0.01(0.989)	t(24.4)=-1.15(0.263)	t(24.4)=-0.18(0.858)	t(27.7)=0.54(0.594)	t(24.4)=0.76(0.457)	t(24.4)=0.09(0.926)	t(32)=-1.05(0.303)	t(27.7)=-1.41(0.169)	t(32)=-0.59(0.559)	t(27.7)=0.71(0.481)	t(31.9)=-0.04(0.969)
TG(18:3_38:5)	t(11.2)=1.02(0.327)	t(11.2)=-0.19(0.851)	t(11.2)=1.26(0.232)	t(12)=0.82(0.428)	t(11.2)=0.22(0.827)	t(11.2)=1.06(0.311)	t(13.1)=0.08(0.94)	t(12)=0.55(0.59)	t(13.1)=1.04(0.319)	t(12)=1.29(0.222)	t(13.1)=1.84(0.088)
TG(20:0_32:3)	t(17.6)=0.8(0.436)	t(17.6)=-1.29(0.212)	t(17.6)=-1.15(0.265)	t(19.7)=0.35(0.728)	t(17.6)=1.05(0.309)	t(17.6)=0.88(0.392)	t(22.6)=-1.31(0.205)	t(19.7)=-0.91(0.375)	t(22.6)=0.11(0.915)	t(19.7)=0.35(0.729)	t(22.6)=0.26(0.799)
TG(20:0_32:4)	t(17.8)=0.76(0.459)	t(17.8)=-0.68(0.503)	t(17.8)=0.19(0.852)	t(19.9)=1.17(0.258)	t(17.8)=1.19(0.251)	t(17.8)=0.66(0.517)	t(22.9)=-0.61(0.551)	t(20)=-0.13(0.895)	t(22.9)=0.37(0.716)	t(20)=0.41(0.689)	t(22.8)=0.68(0.501)
TG(20:1_32:1)	t(16.8)=0.01(0.992)	t(16.8)=-1.65(0.118)	t(16.8)=-1.22(0.239)	t(18.7)=-0.15(0.882)	t(16.8)=1.11(0.282)	t(16.8)=0.82(0.424)	t(21.4)=-0.7(0.492)	t(18.8)=0.6(0.553)	t(21.4)=0.28(0.779)	t(18.8)=0.43(0.669)	t(21.4)=0.86(0.4)
TG(20:1_34:1)	t(13.8)=0.31(0.764)	t(13.8)=-1.59(0.134)	t(13.8)=-1.06(0.307)	t(15.1)=0.1(0.921)	t(13.8)=2.08(0.057)	t(13.8)=1.38(0.19)	t(17.1)=0.12(0.908)	t(15.2)=0.8(0.438)	t(17.1)=1.09(0.29)	t(15.2)=0.99(0.338)	t(17)=0.59(0.563)
TG(20:1_34:2)	t(13.3)=1.8(0.094)	t(13.3)=0.43(0.672)	t(13.3)=0.33(0.747)	t(14.6)=1.76(0.099)	t(13.3)=3.16(0.007)	t(13.3)=2.7(0.018)	t(16.4)=1.29(0.214)	t(14.6)=1.81(0.092)	t(16.4)=2.03(0.059)	t(14.6)=2.25(0.04)	t(16.4)=1.77(0.096)
TG(20:1_34:3)	t(21.4)=0.78(0.446)	t(21.4)=-0.02(0.983)	t(21.4)=-0.18(0.859)	t(24.2)=1.06(0.298)	t(21.4)=2.01(0.058)	t(21.4)=1.81(0.085)	t(27.9)=0.27(0.792)	t(24.2)=0.5(0.62)	t(27.9)=0.17(0.866)	t(24.2)=1.03(0.313)	t(27.9)=0.92(0.363)
TG(20:2_32:1)	t(13.7)=0.59(0.566)	t(13.7)=-0.95(0.358)	t(13.7)=-0.89(0.388)	t(15)=-0.26(0.797)	t(13.7)=0.46(0.654)	t(13.7)=-0.37(0.719)	t(16.9)=-0.29(0.779)	t(15.1)=0.98(0.343)	t(16.9)=0.43(0.672)	t(15.1)=0.25(0.808)	t(16.9)=0.97(0.347)
TG(20:2_34:1)	t(18.3)=0.15(0.884)	t(18.3)=-1.26(0.225)	t(18.3)=-1.15(0.266)	t(20.5)=-0.23(0.823)	t(18.3)=-0.92(0.369)	t(18.3)=-0.11(0.913)	t(23.6)=-0.68(0.501)	t(20.6)=-0.01(0.995)	t(23.6)=0.09(0.926)	t(20.6)=-0.02(0.987)	t(23.6)=0.44(0.665)
TG(20:2_34:2)	t(13.2)=0.28(0.781)	t(13.2)=-1.46(0.167)	t(13.2)=-1.15(0.27)	t(14.4)=0.1(0.924)	t(13.2)=0.41(0.686)	t(13.2)=-0.23(0.818)	t(16.1)=-1.12(0.281)	t(14.4)=-0.45(0.662)	t(16.1)=-0.01(0.989)	t(14.4)=-0.27(0.79)	t(16.1)=0.3(0.767)
TG(20:2_34:3)	t(17.7)=-0.23(0.823)	t(17.7)=-0.65(0.527)	t(17.7)=-0.91(0.374)	t(19.8)=-0.26(0.799)	t(17.7)=-0.12(0.908)	t(17.7)=0(1)	t(22.8)=-1.12(0.272)	t(19.9)=-1.28(0.215)	t(22.8)=-0.68(0.505)	t(19.9)=-1.09(0.29)	t(22.8)=-0.27(0.792)
TG(20:3_32:0)	t(16)=0.12(0.906)	t(16)=-0.9(0.382)	t(16)=-0.39(0.705)	t(17.8)=0.11(0.912)	t(16)=0.11(0.913)	t(16)=0.66(0.516)	t(20.3)=0.48(0.635)	t(17.9)=0.1(0.923)	t(20.3)=0.7(0.489)	t(17.9)=0.32(0.755)	t(20.3)=1.51(0.146)
TG(20:3_32:1)	t(12.8)=0.33(0.744)	t(12.8)=-0.73(0.48)	t(12.8)=0.02(0.987)	t(13.9)=-1.16(0.264)	t(12.8)=-0.65(0.528)	t(12.8)=0.48(0.638)	t(15.6)=-0.02(0.981)	t(14)=0.05(0.964)	t(15.6)=0.44(0.665)	t(14)=0.17(0.871)	t(15.5)=1.34(0.198)
TG(20:3_34:0)	t(14.7)=1.31(0.209)	t(14.7)=-0.34(0.737)	t(14.7)=0.32(0.752)	t(16.2)=0.83(0.419)	t(14.7)=1.89(0.078)	t(14.7)=1.04(0.313)	t(18.4)=0.59(0.565)	t(16.3)=0.43(0.672)	t(18.4)=1.9(0.073)	t(16.3)=0.86(0.405)	t(18.3)=1.4(0.177)
TG(20:3_34:1)	t(15.9)=0.43(0.676)	t(15.9)=-0.91(0.377)	t(15.9)=-2.03(0.06)	t(17.6)=-0.11(0.915)	t(15.9)=0.11(0.916)	t(15.9)=0.18(0.856)	t(20.1)=-0.64(0.531)	t(17.7)=0(0.998)	t(20.1)=0.28(0.781)	t(17.7)=0.17(0.871)	t(20.1)=0.88(0.389)
TG(20:3_34:2)	t(11.1)=0.69(0.507)	t(11.1)=-0.83(0.424)	t(11.1)=-0.15(0.885)	t(11.8)=0.4(0.697)	t(11.1)=0(0.999)	t(11.1)=-0.08(0.939)	t(13)=-0.88(0.397)	t(11.9)=-0.02(0.981)	t(13)=0.05(0.958)	t(11.9)=-0.38(0.713)	t(12.9)=0.67(0.517)
TG(20:3_34:3)	t(13.2)=-0.82(0.427)	t(13.2)=-1.42(0.18)	t(13.2)=-0.09(0.929)	t(14.4)=-0.92(0.373)	t(13.2)=-0.51(0.618)	t(13.2)=-0.77(0.457)	t(16.2)=-1.35(0.194)	t(14.5)=-1(0.336)	t(16.2)=-1.26(0.225)	t(14.5)=-1.08(0.297)	t(16.2)=0.05(0.963)
TG(20:3_36:3)	t(12.6)=0.71(0.493)	t(12.6)=-0.94(0.365)	t(12.6)=-0.02(0.983)	t(13.7)=0.79(0.444)	t(12.6)=0.75(0.467)	t(12.6)=0.27(0.793)	t(15.3)=-1.45(0.167)	t(13.8)=-0.48(0.639)	t(15.3)=-0.3(0.771)	t(13.8)=-0.49(0.633)	t(15.3)=-0.29(0.779)
TG(20:3_36:4)	t(14.3)=0.21(0.835)	t(14.3)=-1.01(0.328)	t(14.3)=-0.35(0.728)	t(15.8)=0.62(0.543)	t(14.3)=1.05(0.31)	t(14.3)=0.52(0.608)	t(17.8)=-1.05(0.309)	t(15.8)=-1.21(0.245)	t(17.8)=-0.4(0.696)	t(15.8)=-0.65(0.527)	t(17.8)=0.17(0.865)
TG(20:3_36:5)	t(27.3)=2.36(0.025)	t(27.3)=0.09(0.925)	t(27.3)=0.71(0.485)	t(30.9)=0.92(0.365)	t(27.3)=1.26(0.217)	t(27.3)=0.27(0.793)	t(35.6)=0.73(0.471)	t(31)=-0.37(0.714)	t(35.6)=0.57(0.569)	t(31)=-0.05(0.964)	t(35.6)=1.2(0.237)
TG(20:4_30:0)	t(17)=-0.39(0.702)	t(17)=-1.32(0.205)	t(17)=0.26(0.8)	t(19)=0.68(0.502)	t(17)=1.2(0.247)	t(17)=1.36(0.192)	t(21.7)=-0.1(0.918)	t(19)=0.81(0.425)	t(21.7)=1.62(0.119)	t(19)=1.63(0.119)	t(21.7)=2.06(0.051)
TG(20:4_32:0)	t(14.9)=0.43(0.673)	t(14.9)=-0.79(0.44)	t(14.9)=-0.07(0.947)	t(16.4)=0.74(0.472)	t(14.9)=1.39(0.184)	t(14.9)=1.55(0.141)	t(18.6)=0.49(0.633)	t(16.5)=1.69(0.11)	t(18.6)=2.67(0.015)	t(16.5)=2.02(0.06)	t(18.6)=2.42(0.026)
TG(20:4_32:1)	t(13.3)=0.54(0.6)	t(13.3)=-0.8(0.437)	t(13.3)=0.14(0.893)	t(14.5)=0.53(0.606)	t(13.3)=0.86(0.407)	t(13.3)=1.28(0.223)	t(16.3)=0.38(0.707)	t(14.6)=1.12(0.28)	t(16.3)=1.63(0.121)	t(14.6)=1.55(0.142)	t(16.3)=1.93(0.071)
TG(20:4_32:2)	t(18)=0.65(0.524)	t(18)=-0.69(0.499)	t(18)=0.32(0.751)	t(20.1)=0.3(0.768)	t(18)=0.7(0.495)	t(18)=1.57(0.133)	t(23.1)=0.09(0.931)	t(20.2)=0.21(0.836)	t(23.1)=1.75(0.094)	t(20.2)=1.73(0.099)	t(23.1)=1.69(0.104)
TG(20:4_34:0)	t(23.7)=0.62(0.544)	t(23.7)=-0.98(0.335)	t(23.7)=-1.66(0.111)	t(26.9)=1.17(0.251)	t(23.7)=2.22(0.036)	t(23.7)=1.78(0.088)	t(31.1)=0.29(0.776)	t(27)=1.2(0.241)	t(31.1)=2.1(0.044)	t(27)=1.99(0.057)	t(31.1)=1.94(0.061)
TG(20:4_34:1)	t(11.9)=0.51(0.618)	t(11.9)=-0.9(0.384)	t(11.9)=-0.17(0.868)	t(12.9)=0.63(0.541)	t(11.9)=1.16(0.269)	t(11.9)=1.12(0.284)	t(14.3)=0.04(0.971)	t(13)=1.02(0.328)	t(14.3)=1.7(0.111)	t(13)=1.36(0.197)	t(14.3)=1.85(0.086)
TG(20:4_34:2)	t(11.7)=0.69(0.503)	t(11.7)=-0.69(0.504)	t(11.7)=0.22(0.826)	t(12.6)=0.96(0.353)	t(11.7)=0.9(0.384)	t(11.7)=0.99(0.343)	t(13.9)=-0.11(0.917)	t(12.6)=0.86(0.408)	t(13.9)=1.41(0.181)	t(12.6)=1.08(0.299)	t(13.9)=1.74(0.103)
TG(20:4_34:3)	t(10.5)=0.73(0.479)	t(10.5)=-0.6(0.564)	t(10.5)=0.66(0.521)	t(11.2)=0.83(0.423)	t(10.5)=0.65(0.533)	t(10.5)=0.86(0.409)	t(12.1)=-0.12(0.904)	t(11.2)=0.42(0.685)	t(12.1)=1.06(0.312)	t(11.2)=0.92(0.378)	t(12.1)=1.65(0.125)
TG(20:4_36:2)	t(11.3)=0.53(0.605)	t(11.3)=-0.86(0.408)	t(11.3)=0.25(0.805)	t(12.2)=1.54(0.149)	t(11.3)=2(0.07)	t(11.3)=1.49(0.164)	t(13.4)=-0.27(0.788)	t(12.2)=0.68(0.512)	t(13.4)=1.02(0.326)	t(12.2)=1.11(0.288)	t(13.4)=1.34(0.202)
TG(20:4_36:3)	t(10.6)=0.47(0.647)	t(10.6)=-0.65(0.529)	t(10.6)=0.57(0.581)	t(11.3)=1.4(0.187)	t(10.6)=1.86(0.09)	t(10.6)=1.44(0.177)	t(12.3)=-0.26(0.797)	t(11.3)=0.37(0.717)	t(12.3)=1.03(0.322)	t(11.3)=1.11(0.292)	t(12.3)=1.09(0.295)
TG(20:4_36:4)	t(11)=0.66(0.526)	t(11)=-0.43(0.675)	t(11)=0.95(0.363)	t(11.8)=1.4(0.188)	t(11)=1.59(0.14)	t(11)=1.65(0.126)	t(12.9)=-0.28(0.783)	t(11.9)=0.77(0.455)	t(12.9)=0.96(0.354)	t(11.9)=1.09(0.296)	t(12.9)=1.38(0.192)
TG(20:4_36:5)	t(13.3)=0.42(0.681)	t(13.3)=-0.69(0.503)	t(13.3)=-0.36(0.722)	t(14.6)=0.16(0.873)	t(13.3)=-0.12(0.905)	t(13.3)=0.92(0.375)	t(16.3)=-0.32(0.751)	t(14.6)=0.19(0.851)	t(16.3)=1.08(0.296)	t(14.6)=1.37(0.191)	t(16.3)=1.24(0.232)
TG(20:5_34:1)	t(10.3)=0.22(0.831)	t(10.3)=-0.54(0.6)	t(10.3)=0.23(0.825)	t(10.9)=0.46(0.657)	t(10.3)=-0.15(0.885)	t(10.3)=0.08(0.939)	t(11.8)=-0.03(0.977)	t(11)=0.37(0.722)	t(11.8)=0.64(0.537)	t(11)=0.67(0.514)	t(11.8)=0.81(0.434)
TG(20:5_34:2)	t(10.7)=0.49(0.636)	t(10.7)=-0.27(0.789)	t(10.7)=0.77(0.457)	t(11.4)=0.57(0.582)	t(10.7)=-0.16(0.874)	t(10.7)=-0.02(0.988)	t(12.4)=-0.41(0.688)	t(11.5)=0.14(0.889)	t(12.4)=0.69(0.501)	t(11.5)=0.39(0.703)	t(12.4)=0.93(0.368)
TG(20:5_36:2)	t(11.6)=0.53(0.604)	t(11.6)=-0.27(0.79)	t(11.6)=1.19(0.258)	t(12.4)=1.41(0.182)	t(11.6)=0.91(0.382)	t(11.6)=1.02(0.33)	t(13.7)=0.65(0.526)	t(12.5)=0.54(0.6)	t(13.7)=1.05(0.313)	t(12.5)=1.43(0.177)	t(13.7)=1.16(0.264)
TG(20:5_36:3)	t(11.2)=0.61(0.557)	t(11.2)=-0.28(0.785)	t(11.2)=0.86(0.406)	t(12.1)=1.29(0.222)	t(11.2)=0.18(0.861)	t(11.2)=1(0.339)	t(13.2)=0.3(0.768)	t(12.1)=0.61(0.552)	t(13.2)=0.29(0.773)	t(12.1)=1.12(0.286)	t(13.2)=0.34(0.739)
TG(22:4_34:2)	t(12.9)=0.62(0.547)	t(12.9)=-1.59(0.137)	t(12.9)=0.04(0.97)	t(14.1)=0.42(0.684)	t(12.9)=1.05(0.312)	t(12.9)=0.39(0.701)	t(15.7)=-0.59(0.565)	t(14.1)=0.59(0.565)	t(15.7)=0.55(0.587)	t(14.1)=0.43(0.673)	t(15.7)=1.74(0.102)
TG(22:5_32:0)	t(18.5)=1.16(0.26)	t(18.5)=-0.49(0.63)	t(18.5)=0.32(0.756)	t(20.8)=0.79(0.436)	t(18.5)=1.19(0.249)	t(18.5)=0.56(0.583)	t(23.9)=0.21(0.835)	t(20.9)=0.43(0.671)	t(23.9)=2.31(0.03)	t(20.9)=1.74(0.097)	t(23.9)=2.48(0.021)
TG(22:5_32:1)	t(14.4)=0.59(0.564)	t(14.4)=-0.8(0.438)	t(14.4)=0.14(0.889)	t(15.9)=0.44(0.669)	t(14.4)=0.21(0.837)	t(14.4)=-0.11(0.912)	t(18)=0.14(0.892)	t(15.9)=0.96(0.351)	t(18)=1.12(0.276)	t(15.9)=1.01(0.329)	t(18)=1.73(0.101)
TG(22:5_34:1)	t(11.8)=0.47(0.644)	t(11.8)=-0.49(0.631)	t(11.8)=-0.44(0.667)	t(12.8)=0.52(0.611)	t(11.8)=0.13(0.896)	t(11.8)=-0.09(0.928)	t(14.1)=-0.99(0.339)	t(12.8)=-0.12(0.904)	t(14.1)=0.37(0.715)	t(12.8)=0.28(0.786)	t(14.1)=1.03(0.322)
TG(22:5_34:2)	t(12.5)=0.65(0.529)	t(12.5)=-0.34(0.742)	t(12.5)=-0.02(0.985)	t(13.6)=0.89(0.389)	t(12.5)=0.07(0.948)	t(12.5)=-0.05(0.96)	t(15.1)=-1.1(0.288)	t(13.6)=-0.62(0.546)	t(15.1)=-0.03(0.977)	t(13.6)=-0.46(0.65)	t(15.1)=0.78(0.448)
TG(22:5_34:3)	t(14.5)=-0.7(0.493)	t(14.5)=-1.18(0.256)	t(14.5)=0.03(0.974)	t(16)=-0.37(0.716)	t(14.5)=-0.09(0.928)	t(14.5)=-0.47(0.643)	t(18.1)=-0.94(0.359)	t(16.1)=-0.61(0.552)	t(18.1)=-0.36(0.725)	t(16.1)=-0.97(0.346)	t(18.1)=0.84(0.409)
TG(22:6_32:0)	t(13.2)=0.29(0.777)	t(13.2)=0.08(0.936)	t(13.2)=-0.29(0.778)	t(14.4)=1(0.336)	t(13.2)=0.36(0.727)	t(13.2)=0.5(0.627)	t(16.1)=0.04(0.971)	t(14.5)=0.45(0.661)	t(16.1)=0.71(0.489)	t(14.5)=0.67(0.515)	t(16.1)=1.82(0.088)
TG(22:6_32:1)	t(10.1)=0.32(0.759)	t(10.1)=-0.95(0.363)	t(10.1)=0.11(0.911)	t(10.7)=0.14(0.89)	t(10.1)=-0.42(0.682)	t(10.1)=-0.29(0.776)	t(11.5)=-1.15(0.273)	t(10.7)=-0.13(0.902)	t(11.5)=0.2(0.843)	t(10.7)=-0.47(0.648)	t(11.5)=0.97(0.351)
TG(22:6_34:1)	t(9.4)=0.44(0.672)	t(9.4)=-0.17(0.87)	t(9.4)=0.07(0.943)	t(9.8)=0.45(0.661)	t(9.4)=0.05(0.96)	t(9.4)=-0.32(0.758)	t(10.4)=-0.65(0.532)	t(9.8)=0.03(0.977)	t(10.4)=0.04(0.968)	t(9.8)=0.01(0.989)	t(10.4)=0.65(0.533)
TG(22:6_34:2)	t(14.6)=0.61(0.552)	t(14.6)=-1.12(0.282)	t(14.6)=0.37(0.718)	t(16.1)=0.74(0.47)	t(14.6)=-0.06(0.956)	t(14.6)=-0.38(0.71)	t(18.2)=-0.78(0.444)	t(16.1)=-0.11(0.911)	t(18.2)=0.11(0.916)	t(16.1)=-0.03(0.977)	t(18.2)=0.7(0.494)
TG(22:6_34:3)	t(10.5)=0.15(0.88)	t(10.5)=-0.74(0.477)	t(10.5)=0.01(0.99)	t(11.2)=0.04(0.965)	t(10.5)=-0.96(0.358)	t(10.5)=-0.09(0.932)	t(12.2)=-0.87(0.399)	t(11.2)=-0.93(0.374)	t(12.2)=-1.2(0.254)	t(11.2)=-0.85(0.413)	t(12.2)=0.49(0.631)
Thr	t(59.5)=0.72(0.473)	t(59.5)=0.77(0.443)	t(59.5)=-0.68(0.502)	t(62)=-0.46(0.65)	t(59.5)=1.9(0.063)	t(59.5)=1.03(0.308)	t(64)=-0.48(0.634)	t(61.7)=0.22(0.824)	t(64)=0.49(0.629)	t(61.7)=1.21(0.23)	t(64)=0.85(0.397)
TMAO	t(18.2)=-0.51(0.616)	t(18.2)=-1.31(0.206)	t(18.2)=-2.28(0.035)	t(20.4)=-2.94(0.008)	t(18.2)=-3.12(0.006)	t(18.2)=-2.86(0.01)	t(23.4)=-2.75(0.011)	t(20.4)=-2.34(0.03)	t(23.4)=-2.33(0.029)	t(20.4)=-3.39(0.003)	t(23.4)=-1.32(0.2)
TMCA	t(24.8)=-0.46(0.647)	t(24.8)=-0.22(0.826)	t(24.8)=1.32(0.2)	t(28.1)=2.19(0.037)	t(24.8)=3.76(0.001)	t(24.8)=2.33(0.028)	t(32.5)=3.17(0.003)	t(28.2)=3.88(0.001)	t(32.5)=2.16(0.038)	t(28.2)=2.81(0.009)	t(32.5)=1.26(0.217)
Trp	t(16.6)=-0.89(0.389)	t(16.6)=-0.85(0.408)	t(16.6)=-0.36(0.72)	t(18.5)=0.3(0.768)	t(16.6)=-0.09(0.929)	t(16.6)=0.72(0.482)	t(21.2)=0.66(0.515)	t(18.6)=0.11(0.917)	t(21.2)=-0.02(0.981)	t(18.6)=-1.92(0.07)	t(21.2)=-0.01(0.993)
TrpBetaine	t(10.1)=-0.31(0.759)	t(10.1)=0.48(0.639)	t(10.1)=-0.24(0.814)	t(10.7)=-0.61(0.554)	t(10.1)=-0.32(0.756)	t(10.1)=-0.15(0.882)	t(11.5)=-0.43(0.676)	t(10.7)=0.42(0.681)	t(11.5)=-0.49(0.634)	t(10.7)=-0.57(0.581)	t(11.5)=-0.71(0.49)
Tyr	t(21.4)=-0.1(0.922)	t(21.4)=-1.21(0.241)	t(21.4)=0.03(0.975)	t(24.2)=1.39(0.178)	t(21.4)=2.81(0.01)	t(21.4)=2.48(0.021)	t(28)=1.16(0.256)	t(24.3)=0.92(0.368)	t(28)=1.76(0.089)	t(24.3)=1.5(0.146)	t(28)=0.83(0.414)
Val	t(16)=0.12(0.905)	t(16)=-0.72(0.482)	t(16)=-0.63(0.539)	t(17.7)=0.84(0.414)	t(16)=1.1(0.289)	t(16)=1.31(0.21)	t(20.2)=1.11(0.281)	t(17.8)=0.87(0.396)	t(20.2)=1.52(0.143)	t(17.8)=1(0.331)	t(20.2)=0.86(0.4)
Xanthine	t(68)=0.35(0.725)	t(68)=-0.43(0.668)	t(68)=0.22(0.825)	t(68)=-1.29(0.202)	t(68)=-3.16(0.002)	t(68)=-4.28(0)	t(68)=-1.51(0.135)	t(68)=-2.27(0.027)	t(68)=-2.82(0.006)	t(68)=-3.08(0.003)	t(68)=-2.2(0.031)
arg_adma	t(16.6)=7.5(0)	t(16.6)=6.88(0)	t(16.6)=8.01(0)	t(18.5)=9.06(0)	t(16.6)=8.01(0)	t(16.6)=9.84(0)	t(21.1)=7.5(0)	t(18.5)=9.52(0)	t(21.1)=8.82(0)	t(18.5)=8.48(0)	t(21.1)=7.85(0)
arg_orn	t(28.2)=8.65(0)	t(28.2)=7.78(0)	t(28.2)=8.77(0)	t(32)=8.24(0)	t(28.2)=7.81(0)	t(28.2)=9.69(0)	t(36.7)=8.33(0)	t(32)=8.93(0)	t(36.7)=8.06(0)	t(32)=8.74(0)	t(36.7)=7.48(0)
arg_sdma	t(34.6)=7.69(0)	t(34.6)=6.28(0)	t(39)=6.65(0)	t(39)=9.01(0)	t(34.6)=8.26(0)	t(34.6)=8.78(0)	t(43.7)=8.24(0)	t(38.8)=9.17(0)	t(38.8)=8.02(0)	t(38.8)=7.46(0)	t(43.7)=7.03(0)
bcaa	t(59)=14.19(0)	t(59)=13.12(0)	t(59)=13.71(0)	t(61.6)=14.43(0)	t(59)=16.25(0)	t(59)=17.04(0)	t(63.7)=13.69(0)	t(61.3)=14.25(0)	t(63.7)=14.27(0)	t(61.3)=14.84(0)	t(63.7)=13.49(0)
cystine_cys	t(25.7)=7.23(0)	t(25.7)=7.53(0)	t(25.7)=6.69(0)	t(29.1)=7.04(0)	t(25.7)=6.74(0)	t(25.7)=7.42(0)	t(33.6)=5.89(0)	t(29.1)=8.75(0)	t(33.6)=6.61(0)	t(29.1)=6.64(0)	t(33.6)=5.99(0)
gabr	t(39.1)=11.46(0)	t(39.1)=10.7(0)	t(39.1)=11.76(0)	t(43.7)=11.48(0)	t(39.1)=10.86(0)	t(39.1)=12.66(0)	t(48.6)=10.32(0)	t(43.5)=11.98(0)	t(48.6)=10.23(0)	t(43.5)=11.66(0)	t(48.7)=9.56(0)
kyn_trp	t(40.4)=28.9(0)	t(40.4)=28.36(0)	t(40.4)=27.56(0)	t(44.9)=25.14(0)	t(40.4)=25.37(0)	t(40.4)=23.5(0)	t(49.8)=24.12(0)	t(44.8)=26.43(0)	t(49.8)=23.89(0)	t(44.8)=26.48(0)	t(49.8)=24.91(0)
orn_cit	t(68)=0.88(0.384)	t(68)=0.99(0.324)	t(68)=3.68(0)	t(68)=0.93(0.358)	t(68)=0.94(0.351)	t(68)=0.77(0.444)	t(68)=2.09(0.04)	t(68)=0.73(0.466)	t(68)=0.75(0.458)	t(68)=0.81(0.421)	t(68)=0.7(0.484)
ser_gly	t(16.8)=4.77(0)	t(16.8)=5.12(0)	t(16.8)=5(0)	t(18.7)=4.82(0)	t(16.8)=5.02(0)	t(16.8)=5.71(0)	t(21.4)=4.36(0)	t(18.8)=6.4(0)	t(21.4)=5.25(0)	t(18.8)=5.29(0)	t(21.4)=5.81(0)
