# Supplementary material for: Comparative metabolomic analysis in plasma and cerebrospinal fluid of humans and in plasma and brain of mice following antidepressant-dose ketamine administration
Source: Transl Psychiatry. 2022 May 2;12:179. doi: 10.1038/s41398-022-01941-x (PMC9061764; doi:10.1038/s41398-022-01941-x)
Supplement: Supplementary file 6 — Suppl Table S4 [file 41398_2022_1941_MOESM6_ESM.xlsx]

## Sheet: S4. Human CSF metabolome
feature	Minutes_40	Minutes_120	Minutes_230	Minutes_360	Minutes_600	Minutes_720	Minutes_1320	Minutes_1440	Minutes_1560	Minutes_1680
1-Met-His	t(73)=1.41(0.163)	t(73)=-0.51(0.611)	t(73)=-1.82(0.073)	t(73)=-1.06(0.291)	t(73)=-1.47(0.145)	t(73)=-1.87(0.066)	t(73)=-1.92(0.059)	t(73)=-2.23(0.029)	t(73)=-1.81(0.075)	t(73)=0.55(0.586)
AABA	t(16.3)=0.15(0.884)	t(16.3)=0.17(0.865)	t(16.3)=0.58(0.569)	t(16.3)=0.8(0.436)	t(16.3)=0.54(0.597)	t(16.3)=0.24(0.81)	t(17.8)=1.31(0.208)	t(17.8)=0.24(0.811)	t(19.7)=-0.45(0.658)	t(22.3)=0.51(0.616)
AconAcid	t(50.7)=-1.35(0.185)	t(50.7)=-0.64(0.525)	t(50.7)=-0.17(0.869)	t(50.7)=-0.47(0.639)	t(50.7)=-1.08(0.285)	t(50.7)=-0.74(0.461)	t(54.6)=-0.58(0.563)	t(54.6)=-0.46(0.644)	t(58.9)=1.14(0.26)	t(63.1)=-1.08(0.284)
Ala	t(12.4)=0.25(0.808)	t(12.4)=-0.29(0.777)	t(12.4)=0.54(0.596)	t(12.4)=2.22(0.046)	t(12.4)=1.83(0.092)	t(12.4)=2.19(0.048)	t(13.2)=0.61(0.552)	t(13.2)=2.31(0.038)	t(14.2)=1.77(0.099)	t(15.6)=1.38(0.188)
alpha-AAA	t(31.1)=1.81(0.08)	t(31.1)=0.88(0.388)	t(31.1)=1.62(0.115)	t(31.1)=0.89(0.38)	t(31.1)=1.47(0.151)	t(31.1)=1.76(0.089)	t(34.7)=1.47(0.15)	t(34.7)=1.27(0.212)	t(39.1)=1.32(0.194)	t(44.5)=0.36(0.722)
Arg	t(35.5)=-0.67(0.505)	t(35.5)=-0.76(0.454)	t(35.5)=-0.48(0.635)	t(35.5)=-0.05(0.964)	t(35.5)=0.49(0.628)	t(35.5)=1.1(0.281)	t(39.5)=-0.93(0.36)	t(39.5)=1.19(0.242)	t(44.2)=-2.16(0.036)	t(49.7)=-1.92(0.061)
Asn	t(18.8)=0.63(0.537)	t(18.8)=-0.35(0.73)	t(18.8)=0.04(0.965)	t(18.8)=-0.69(0.496)	t(18.8)=-0.5(0.624)	t(18.8)=-0.29(0.773)	t(20.8)=-0.45(0.655)	t(20.8)=-0.47(0.645)	t(23.2)=-0.26(0.798)	t(26.6)=-0.7(0.493)
Betaine	t(46)=-1.69(0.097)	t(46)=-2.52(0.015)	t(46)=-0.14(0.886)	t(46)=-1.71(0.094)	t(46)=-0.69(0.491)	t(46)=0.3(0.762)	t(50.1)=0.32(0.751)	t(50.1)=0.13(0.896)	t(54.8)=-0.76(0.449)	t(59.6)=-1.6(0.115)
Choline	t(19.3)=0.13(0.899)	t(19.3)=-0.65(0.526)	t(19.3)=0.28(0.783)	t(19.3)=0.44(0.662)	t(19.3)=-0.77(0.453)	t(19.3)=0.17(0.866)	t(21.3)=0.73(0.474)	t(21.3)=0.7(0.494)	t(23.8)=0.36(0.722)	t(27.2)=0.78(0.44)
Cit	t(70.4)=-1.35(0.182)	t(70.4)=-1.74(0.086)	t(70.4)=-0.83(0.41)	t(70.4)=-2.06(0.044)	t(70.4)=-2.23(0.029)	t(70.4)=-0.7(0.485)	t(71.1)=-1.74(0.086)	t(71.1)=0.43(0.67)	t(71.9)=-3.21(0.002)	t(72.5)=-2.37(0.02)
Creatinine	t(18.9)=-0.4(0.693)	t(18.9)=-0.11(0.915)	t(18.9)=0.6(0.555)	t(18.9)=0.97(0.344)	t(18.9)=1.06(0.302)	t(18.9)=2.31(0.032)	t(20.9)=2.76(0.012)	t(20.9)=3.33(0.003)	t(23.4)=1.36(0.186)	t(26.7)=3.47(0.002)
Cys	t(12.2)=-0.3(0.77)	t(12.2)=-0.76(0.461)	t(12.2)=-0.43(0.674)	t(12.2)=-0.61(0.556)	t(12.2)=-1.17(0.264)	t(12.2)=-0.98(0.344)	t(13)=-0.21(0.84)	t(13)=-0.25(0.803)	t(13.9)=-1.22(0.242)	t(15.2)=-0.45(0.656)
Cystine	t(12.4)=-0.17(0.865)	t(12.4)=-0.43(0.671)	t(12.4)=-0.16(0.877)	t(12.4)=0.36(0.728)	t(12.4)=-0.65(0.525)	t(12.4)=-0.18(0.857)	t(13.2)=-0.21(0.836)	t(13.2)=-0.61(0.554)	t(14.2)=0.16(0.876)	t(15.6)=-0.22(0.831)
DOPA	t(20.1)=-1.15(0.263)	t(20.1)=-1.1(0.285)	t(20.1)=-1.17(0.254)	t(20.1)=-0.69(0.5)	t(20.1)=-0.92(0.37)	t(20.1)=0.28(0.782)	t(22.2)=-0.07(0.943)	t(22.2)=-0.13(0.898)	t(25)=-0.91(0.372)	t(28.6)=-0.64(0.527)
Gln	t(15.4)=-0.96(0.353)	t(15.4)=-1.82(0.088)	t(15.4)=-1.76(0.098)	t(15.4)=-1.86(0.082)	t(15.4)=-1.9(0.076)	t(15.4)=-1.09(0.293)	t(16.7)=-0.86(0.403)	t(16.7)=-0.75(0.462)	t(18.4)=-3.11(0.006)	t(20.7)=-2.14(0.044)
Glu	t(31.9)=1.66(0.107)	t(31.9)=2.33(0.026)	t(31.9)=1.18(0.246)	t(31.9)=1.26(0.218)	t(31.9)=0.9(0.375)	t(31.9)=1.43(0.163)	t(35.6)=2.09(0.044)	t(35.6)=0.28(0.784)	t(40.1)=2(0.052)	t(45.5)=3.35(0.002)
Gly	t(31.8)=1.01(0.32)	t(31.8)=0.47(0.644)	t(31.8)=0.53(0.6)	t(31.8)=-1.93(0.062)	t(31.8)=0.17(0.864)	t(31.8)=0.22(0.829)	t(35.5)=1.13(0.266)	t(35.5)=1.11(0.276)	t(39.9)=1.02(0.316)	t(45.3)=1.25(0.216)
H1	t(8.6)=-0.16(0.875)	t(8.6)=-0.15(0.888)	t(8.6)=0.28(0.785)	t(8.6)=0.93(0.377)	t(8.6)=0.88(0.403)	t(8.6)=1.04(0.326)	t(8.7)=0.17(0.87)	t(8.7)=0.51(0.62)	t(8.8)=0.21(0.838)	t(9)=0.73(0.486)
HCys	t(21.9)=-0.97(0.341)	t(21.9)=-1.23(0.231)	t(21.9)=0.42(0.679)	t(21.9)=0.16(0.878)	t(21.9)=0.04(0.966)	t(21.9)=0.69(0.497)	t(24.4)=0.8(0.429)	t(24.4)=0.87(0.391)	t(27.5)=-0.48(0.636)	t(31.5)=0.38(0.709)
Hypoxanthine	t(30.2)=1.79(0.083)	t(30.2)=1.09(0.286)	t(30.2)=1.1(0.279)	t(30.2)=1.24(0.225)	t(30.2)=1.74(0.092)	t(30.2)=1.32(0.197)	t(33.7)=-0.02(0.987)	t(33.7)=1.69(0.1)	t(38)=0.41(0.685)	t(43.3)=-0.24(0.811)
Ile	t(13)=-0.37(0.715)	t(13)=-1.02(0.326)	t(13)=-1.26(0.229)	t(13)=-1(0.335)	t(13)=-0.53(0.602)	t(13)=0.3(0.772)	t(13.9)=-0.28(0.787)	t(13.9)=-0.41(0.69)	t(15)=-0.75(0.465)	t(16.6)=0.07(0.946)
Lac	t(14.7)=0.34(0.74)	t(14.7)=0.63(0.541)	t(14.7)=1.08(0.297)	t(14.7)=1.63(0.124)	t(14.7)=1.4(0.181)	t(14.7)=1.26(0.227)	t(15.9)=-0.66(0.516)	t(15.9)=1.67(0.115)	t(17.5)=0.68(0.508)	t(19.6)=1.05(0.307)
Leu	t(14.2)=-0.38(0.708)	t(14.2)=-0.75(0.465)	t(14.2)=-1.34(0.2)	t(14.2)=-1.16(0.265)	t(14.2)=-1.31(0.211)	t(14.2)=-0.61(0.552)	t(15.3)=-1.31(0.211)	t(15.3)=-0.93(0.368)	t(16.8)=-1.54(0.142)	t(18.7)=-0.12(0.905)
Lys	t(12.3)=-0.65(0.525)	t(12.3)=-1.49(0.16)	t(12.3)=-0.99(0.341)	t(12.3)=0.03(0.977)	t(12.3)=-0.05(0.959)	t(12.3)=-0.12(0.91)	t(13)=-0.07(0.944)	t(13)=-0.32(0.753)	t(14)=-0.79(0.441)	t(15.3)=-0.17(0.869)
Met	t(10.7)=-0.24(0.814)	t(10.7)=-1.06(0.313)	t(10.7)=-1.32(0.213)	t(10.7)=-0.84(0.418)	t(10.7)=-0.25(0.807)	t(10.7)=-0.47(0.647)	t(11.2)=-0.61(0.554)	t(11.2)=0.06(0.956)	t(11.8)=-0.41(0.687)	t(12.6)=0.15(0.883)
Orn	t(10.5)=-0.11(0.916)	t(10.5)=-1.41(0.187)	t(10.5)=-1.27(0.231)	t(10.5)=-0.2(0.847)	t(10.5)=0.95(0.365)	t(10.5)=1.51(0.161)	t(10.9)=0.5(0.627)	t(10.9)=0.32(0.757)	t(11.4)=0.35(0.736)	t(12.1)=1.06(0.308)
p-Cresol-SO4	t(25.2)=0.4(0.691)	t(25.2)=1.22(0.234)	t(25.2)=-0.09(0.932)	t(25.2)=-0.15(0.879)	t(25.2)=-1.77(0.089)	t(25.2)=-0.77(0.449)	t(28.1)=0.49(0.627)	t(28.1)=-1.01(0.32)	t(31.7)=0.21(0.836)	t(36.4)=-0.29(0.773)
PC aa C32:1	t(20.9)=-0.02(0.987)	t(20.9)=0.58(0.566)	t(20.9)=1.24(0.227)	t(20.9)=1.59(0.126)	t(20.9)=1.04(0.312)	t(20.9)=1.69(0.106)	t(23.2)=2.4(0.025)	t(23.2)=3.82(0.001)	t(26.1)=2.44(0.022)	t(29.9)=3(0.005)
PC aa C34:1	t(13.3)=-0.17(0.868)	t(13.3)=-0.15(0.887)	t(13.3)=0.46(0.651)	t(13.3)=0.82(0.427)	t(13.3)=0.59(0.566)	t(13.3)=0.55(0.592)	t(14.3)=1.9(0.078)	t(14.3)=2.34(0.034)	t(15.5)=2.01(0.062)	t(17.1)=2.41(0.027)
PC aa C34:2	t(27.3)=-0.47(0.642)	t(27.3)=-0.22(0.824)	t(27.3)=-0.02(0.98)	t(27.3)=-0.14(0.89)	t(27.3)=-0.33(0.746)	t(27.3)=-0.23(0.822)	t(30.5)=-0.54(0.594)	t(30.5)=-0.39(0.703)	t(34.5)=0.05(0.96)	t(39.5)=-0.53(0.597)
PC aa C36:1	t(37)=1.13(0.264)	t(37)=1.4(0.17)	t(37)=0.51(0.614)	t(37)=0.97(0.338)	t(37)=1.91(0.064)	t(37)=2.82(0.008)	t(41.1)=2.91(0.006)	t(41.1)=3.11(0.003)	t(45.8)=-0.1(0.918)	t(51.3)=3.41(0.001)
PC aa C36:2	t(20.2)=0.5(0.621)	t(20.2)=0.01(0.989)	t(20.2)=0.97(0.346)	t(20.2)=0.49(0.632)	t(20.2)=0.08(0.934)	t(20.2)=1.3(0.208)	t(22.4)=0.06(0.95)	t(22.4)=0.64(0.526)	t(25.1)=-0.56(0.578)	t(28.8)=-0.48(0.634)
PC aa C36:4	t(20.7)=0.16(0.877)	t(20.7)=0.37(0.716)	t(20.7)=0.28(0.783)	t(20.7)=-0.39(0.701)	t(20.7)=0.28(0.785)	t(20.7)=0.85(0.404)	t(23)=0.94(0.356)	t(23)=0.61(0.546)	t(25.8)=-1.18(0.247)	t(29.6)=0.36(0.719)
PC aa C38:4	t(26)=0.02(0.982)	t(26)=-0.03(0.975)	t(26)=0.57(0.576)	t(26)=1.14(0.266)	t(26)=-0.32(0.751)	t(26)=-0.57(0.573)	t(29.1)=0.81(0.426)	t(29.1)=1.06(0.296)	t(32.8)=0.2(0.845)	t(37.7)=1.02(0.316)
PC aa C38:6	t(28.8)=-0.1(0.922)	t(28.8)=-0.28(0.783)	t(28.8)=0.24(0.81)	t(28.8)=0.2(0.841)	t(28.8)=0.1(0.921)	t(28.8)=0.44(0.663)	t(32.2)=0.18(0.862)	t(32.2)=0.43(0.669)	t(36.3)=-0.14(0.89)	t(41.5)=0.55(0.588)
PC aa C40:4	t(72.7)=-0.24(0.809)	t(72.7)=-0.24(0.81)	t(72.7)=-0.27(0.788)	t(72.7)=2.9(0.005)	t(72.7)=-1.47(0.145)	t(72.7)=0.7(0.487)	t(72.8)=-0.54(0.589)	t(72.8)=2.46(0.016)	t(72.9)=1(0.32)	t(73)=0.45(0.656)
PC ae C34:1	t(15.9)=0.25(0.805)	t(15.9)=-0.02(0.987)	t(15.9)=-0.09(0.932)	t(15.9)=0.73(0.474)	t(15.9)=1.03(0.319)	t(15.9)=0.24(0.815)	t(17.3)=0.21(0.837)	t(17.3)=1.04(0.311)	t(19.1)=0.13(0.902)	t(21.5)=0.76(0.454)
PC ae C36:2	t(46.5)=-0.17(0.87)	t(46.5)=-0.92(0.36)	t(46.5)=-1.96(0.056)	t(46.5)=0.26(0.797)	t(46.5)=-1.99(0.052)	t(46.5)=1.39(0.173)	t(50.6)=-0.36(0.717)	t(50.6)=0.65(0.518)	t(55.2)=-0.35(0.73)	t(60)=0.06(0.954)
PC ae C36:3	t(48.4)=1.26(0.214)	t(48.4)=1.52(0.134)	t(48.4)=1.72(0.092)	t(48.4)=0.87(0.387)	t(48.4)=1.81(0.077)	t(48.4)=0.41(0.683)	t(52.5)=-0.35(0.728)	t(52.5)=1.5(0.139)	t(56.9)=2.83(0.006)	t(61.5)=-1.19(0.24)
Phe	t(18.1)=-0.33(0.747)	t(18.1)=-1.41(0.176)	t(18.1)=-0.75(0.464)	t(18.1)=0.77(0.45)	t(18.1)=1.13(0.273)	t(18.1)=1.6(0.127)	t(20)=-0.63(0.539)	t(20)=-0.34(0.738)	t(22.3)=-1.01(0.324)	t(25.4)=0.14(0.89)
ProBetaine	t(10.5)=-0.48(0.643)	t(10.5)=-0.53(0.606)	t(10.5)=-0.76(0.466)	t(10.5)=-0.77(0.459)	t(10.5)=-0.67(0.519)	t(10.5)=-0.57(0.578)	t(11)=-0.69(0.502)	t(11)=-0.64(0.532)	t(11.5)=-0.6(0.563)	t(12.3)=-0.39(0.702)
Putrescine	t(24.8)=-0.3(0.766)	t(24.8)=-0.29(0.775)	t(24.8)=-1.26(0.218)	t(24.8)=-1.66(0.109)	t(24.8)=-2.01(0.056)	t(24.8)=-1.88(0.071)	t(27.7)=-2.59(0.015)	t(27.7)=-1.72(0.096)	t(31.3)=-2.19(0.036)	t(35.9)=-0.87(0.392)
SDMA	t(73)=-3.39(0.001)	t(73)=-2.41(0.019)	t(73)=-0.51(0.609)	t(73)=-0.89(0.375)	t(73)=-3.47(0.001)	t(73)=-3.05(0.003)	t(73)=-2.32(0.023)	t(73)=-1.84(0.07)	t(73)=-3.09(0.003)	t(73)=-2.92(0.005)
Ser	t(72.2)=1.43(0.157)	t(72.2)=-0.28(0.782)	t(72.2)=0.95(0.346)	t(72.2)=-1.53(0.131)	t(72.2)=0.49(0.626)	t(72.2)=1.4(0.165)	t(72.4)=-0.05(0.959)	t(72.4)=1.69(0.095)	t(72.7)=0.01(0.992)	t(72.9)=-0.92(0.363)
SM C16:0	t(20.2)=1.69(0.105)	t(20.2)=1.16(0.261)	t(20.2)=1.39(0.179)	t(20.2)=0.7(0.493)	t(20.2)=1.61(0.122)	t(20.2)=2.44(0.024)	t(22.4)=2.14(0.043)	t(22.4)=2.62(0.015)	t(25.1)=2.63(0.014)	t(28.8)=2.26(0.032)
SM C16:1	t(38.5)=-0.01(0.989)	t(38.5)=-0.45(0.658)	t(38.5)=1.19(0.24)	t(38.5)=-0.29(0.773)	t(38.5)=1.07(0.289)	t(38.5)=2.03(0.05)	t(42.6)=-0.61(0.543)	t(42.6)=0.33(0.744)	t(47.4)=-0.81(0.424)	t(52.8)=0.42(0.676)
SM C18:0	t(11.5)=-0.16(0.878)	t(11.5)=0.38(0.712)	t(11.5)=0.65(0.529)	t(11.5)=1.77(0.104)	t(11.5)=0.46(0.657)	t(11.5)=1.6(0.136)	t(12.1)=1.94(0.076)	t(12.1)=2.05(0.062)	t(12.9)=2.1(0.056)	t(14)=2.09(0.056)
SM C18:1	t(13.4)=0.89(0.39)	t(13.4)=0.85(0.411)	t(13.4)=1.07(0.303)	t(13.4)=2.02(0.064)	t(13.4)=1.25(0.231)	t(13.4)=1.57(0.139)	t(14.4)=2.47(0.027)	t(14.4)=2.26(0.04)	t(15.6)=1.79(0.094)	t(17.3)=2.06(0.054)
SM C24:1	t(20.1)=1.06(0.3)	t(20.1)=0.43(0.67)	t(20.1)=-0.29(0.773)	t(20.1)=0.47(0.64)	t(20.1)=0.13(0.897)	t(20.1)=0.15(0.885)	t(22.3)=0.16(0.877)	t(22.3)=0.22(0.829)	t(25)=-0.17(0.869)	t(28.6)=0.32(0.751)
t4-OH-Pro	t(54.5)=1.68(0.099)	t(54.5)=0.12(0.908)	t(54.5)=-0.36(0.723)	t(54.5)=-0.33(0.743)	t(54.5)=0.57(0.57)	t(54.5)=0.33(0.744)	t(58.1)=0.67(0.503)	t(58.1)=-0.65(0.516)	t(61.9)=1.71(0.092)	t(65.6)=1.4(0.168)
Taurine	t(67.2)=2.41(0.019)	t(67.2)=0.71(0.483)	t(67.2)=2.22(0.03)	t(67.2)=-1.47(0.146)	t(67.2)=1.59(0.116)	t(67.2)=1.27(0.209)	t(68.7)=1.51(0.136)	t(68.7)=3.58(0.001)	t(70.2)=1.28(0.205)	t(71.5)=0.29(0.774)
Thr	t(65.3)=-0.71(0.482)	t(65.3)=-0.67(0.506)	t(65.3)=-2.37(0.021)	t(65.3)=-3.26(0.002)	t(65.3)=-2.63(0.011)	t(65.3)=-2.23(0.029)	t(67.2)=-1.22(0.226)	t(67.2)=-2.64(0.01)	t(69.1)=-0.86(0.391)	t(70.8)=-0.46(0.648)
TMAO	t(11)=-0.47(0.645)	t(11)=-0.74(0.475)	t(11)=-1.57(0.145)	t(11)=-1.95(0.078)	t(11)=-2.67(0.022)	t(11)=-2.79(0.018)	t(11.5)=-3.24(0.007)	t(11.5)=-2.99(0.012)	t(12.2)=-3.43(0.005)	t(13.1)=-3.4(0.005)
Trp	t(25.3)=0.11(0.913)	t(25.3)=-1.69(0.103)	t(25.3)=-3.42(0.002)	t(25.3)=-4.67(0)	t(25.3)=-7.14(0)	t(25.3)=-6.75(0)	t(28.2)=-2.63(0.014)	t(28.2)=-3.14(0.004)	t(31.9)=-6.15(0)	t(36.6)=-6.38(0)
TrpBetaine	t(15.6)=0.38(0.706)	t(15.6)=-0.14(0.888)	t(15.6)=0.51(0.618)	t(15.6)=-1.57(0.137)	t(15.6)=-0.18(0.86)	t(15.6)=0.08(0.938)	t(16.9)=0.2(0.844)	t(16.9)=0.41(0.684)	t(18.6)=-0.91(0.373)	t(21)=-1.05(0.304)
Tyr	t(16)=-0.29(0.773)	t(16)=-1.96(0.068)	t(16)=-2.66(0.017)	t(16)=-1.63(0.123)	t(16)=-0.34(0.74)	t(16)=0.39(0.7)	t(17.5)=-1.31(0.208)	t(17.5)=-1.19(0.249)	t(19.3)=-1.79(0.09)	t(21.8)=-0.67(0.509)
Val	t(14.6)=-0.14(0.888)	t(14.6)=-0.94(0.362)	t(14.6)=-1.4(0.183)	t(14.6)=-1.65(0.12)	t(14.6)=-2.08(0.056)	t(14.6)=-1.36(0.195)	t(15.8)=-0.53(0.607)	t(15.8)=-0.34(0.736)	t(17.3)=-1.19(0.251)	t(19.3)=-0.32(0.75)
Xanthine	t(53.8)=2.07(0.043)	t(53.8)=0.73(0.466)	t(53.8)=0.26(0.799)	t(53.8)=1.41(0.165)	t(53.8)=0.16(0.876)	t(53.8)=1.41(0.164)	t(57.4)=1.25(0.215)	t(57.4)=3.16(0.003)	t(61.4)=2.07(0.043)	t(65.1)=0.98(0.33)
arg_orn	t(19.9)=8.99(0)	t(19.9)=9.52(0)	t(19.9)=9.54(0)	t(19.9)=9.87(0)	t(19.9)=9.26(0)	t(19.9)=9.37(0)	t(22)=8.14(0)	t(22)=10.19(0)	t(24.7)=7.22(0)	t(28.2)=6.58(0)
arg_sdma	t(12.6)=6.91(0)	t(13.9)=7.06(0)	t(11.6)=6.91(0)	t(15.8)=5.77(0)	t(15.8)=7.46(0)	t(12.6)=8.91(0)	t(15.7)=6.93(0)	t(13.9)=8.09(0)	t(18.6)=7.06(0)	t(18.6)=6.01(0)
bcaa	t(29.7)=21.18(0)	t(29.7)=20.15(0)	t(29.7)=19.45(0)	t(29.7)=19.46(0)	t(29.7)=19.32(0)	t(29.7)=20.48(0)	t(33.2)=19.66(0)	t(33.2)=20.12(0)	t(37.5)=18.29(0)	t(42.7)=18.81(0)
cystine_cys	t(23.2)=14.93(0)	t(25.9)=15.77(0)	t(23.2)=15.11(0)	t(23.2)=16.06(0)	t(23.2)=15.26(0)	t(23.2)=15.77(0)	t(25.9)=14.41(0)	t(25.9)=14(0)	t(29.2)=15.53(0)	t(33.5)=13.66(0)
gabr	t(20.7)=10.63(0)	t(20.7)=11.13(0)	t(20.7)=10.98(0)	t(20.7)=11.63(0)	t(20.7)=11.28(0)	t(20.7)=11.38(0)	t(23)=9.65(0)	t(23)=11.82(0)	t(25.8)=8.9(0)	t(29.6)=8.06(0)
orn_cit	t(45.7)=10.31(0)	t(45.7)=9.77(0)	t(45.7)=9.14(0)	t(45.7)=11.24(0)	t(45.7)=12.18(0)	t(45.7)=11.23(0)	t(49.8)=11.08(0)	t(49.8)=9.02(0)	t(54.5)=11.63(0)	t(59.4)=11(0)
put_orn	t(17.3)=24.19(0)	t(17.3)=26.47(0)	t(17.3)=25.92(0)	t(17.3)=23.92(0)	t(17.3)=21.97(0)	t(17.3)=21.15(0)	t(19)=21.85(0)	t(19)=22.54(0)	t(21.2)=21.51(0)	t(24.1)=20.06(0)
ser_gly	t(17.3)=6.21(0)	t(17.3)=5.05(0)	t(17.3)=5.68(0)	t(17.3)=6.56(0)	t(17.3)=6(0)	t(17.3)=6.76(0)	t(19)=4.82(0)	t(19)=5.65(0)	t(21.1)=4.74(0)	t(24)=4.15(0)
