# Supplementary material for: Comparative metabolomic analysis in plasma and cerebrospinal fluid of humans and in plasma and brain of mice following antidepressant-dose ketamine administration
Source: Transl Psychiatry. 2022 May 2;12:179. doi: 10.1038/s41398-022-01941-x (PMC9061764; doi:10.1038/s41398-022-01941-x)
Supplement: Supplementary file 7 — Suppl Table S5 [file 41398_2022_1941_MOESM7_ESM.xlsx]

## Sheet: S5. Mouse plasma AUC
Mouse plasma feature	HNK versus Saline	Ketamine versus Saline
TG(18:1_33:1)	0(0.996)	1.11(0.268)
TG(16:1_38:4)	0(0.999)	-0.8(0.424)
SM C26:0	0.01(0.992)	0.23(0.817)
TG(16:1_38:5)	0.01(0.993)	0.68(0.496)
Putrescine	0.01(0.996)	-0.7(0.485)
Met	-0.01(0.996)	-0.52(0.6)
FA(18:2)	0.02(0.98)	0.66(0.508)
TG(18:1_36:5)	0.02(0.98)	-0.68(0.498)
C4	0.02(0.983)	0.28(0.781)
SM C20:2	0.02(0.983)	0.92(0.36)
LPC a C20:4	-0.02(0.983)	0.09(0.931)
TG(16:0_35:2)	-0.02(0.983)	1.38(0.167)
PC ae C36:5	-0.02(0.984)	0.58(0.559)
Arg	-0.02(0.985)	-0.77(0.444)
TG(18:3_38:5)	-0.02(0.985)	0.42(0.676)
TG(20:4_34:0)	0.03(0.975)	0.21(0.831)
PC ae C38:4	0.03(0.979)	0.85(0.398)
3-Met-His	-0.03(0.98)	-0.38(0.701)
SM (OH) C14:1	0.04(0.966)	0.87(0.385)
HexCer(d18:1/18:0)	0.04(0.968)	0.56(0.573)
PC aa C34:1	0.04(0.968)	0.95(0.342)
Cys	0.04(0.971)	-0.53(0.596)
TG(18:2_36:5)	-0.05(0.957)	-1.27(0.204)
PC aa C32:1	0.05(0.959)	1.11(0.267)
H1	0.05(0.962)	-0.57(0.566)
TG(18:2_32:1)	0.06(0.949)	1.55(0.121)
PC ae C34:1	0.06(0.953)	0.89(0.373)
Creatinine	-0.06(0.953)	0.5(0.62)
Met-SO	0.07(0.941)	-0.82(0.41)
Ser	0.07(0.942)	-0.33(0.744)
LPC a C20:3	-0.08(0.935)	0.4(0.692)
AconAcid	0.08(0.936)	-0.09(0.928)
PC aa C38:3	0.08(0.936)	0.44(0.657)
alpha-AAA	-0.08(0.938)	-0.8(0.423)
TG(16:0_38:2)	-0.08(0.938)	0.57(0.565)
TG(16:1_36:2)	-0.08(0.94)	1.02(0.31)
PC ae C38:3	-0.09(0.929)	0.97(0.332)
TG(18:3_32:1)	-0.09(0.93)	1.09(0.278)
PC aa C36:5	-0.09(0.932)	1.11(0.268)
TG(18:2_35:2)	0.1(0.918)	0.06(0.948)
PC ae C40:2	0.1(0.919)	0.72(0.471)
HexCer(d18:1/20:0)	-0.1(0.923)	0.62(0.535)
CE(20:3)	-0.11(0.909)	1.34(0.181)
PC aa C36:0	-0.11(0.91)	0.48(0.633)
beta-Ala	-0.11(0.911)	0.32(0.751)
PC ae C40:5	-0.11(0.911)	1.09(0.275)
Betaine	0.11(0.912)	-0.01(0.989)
CE(20:4)	0.11(0.915)	0.64(0.519)
TG(16:0_38:5)	0.12(0.904)	0.27(0.788)
HexCer(d18:1/24:0)	-0.12(0.904)	0.67(0.505)
PC ae C44:5	-0.12(0.906)	0.83(0.406)
HCys	0.12(0.907)	-1.08(0.279)
TG(22:6_34:3)	0.13(0.893)	0.36(0.716)
DG(17:0_18:1)	-0.13(0.893)	0.07(0.948)
ProBetaine	-0.13(0.893)	0.17(0.862)
CE(16:0)	0.13(0.894)	0.89(0.371)
TG(16:0_35:3)	0.13(0.894)	0.06(0.953)
SM C16:1	-0.13(0.898)	0.59(0.558)
PC aa C38:5	-0.14(0.886)	0.81(0.42)
TG(16:1_36:4)	-0.14(0.886)	0.56(0.578)
TG(18:1_38:5)	-0.14(0.888)	0.06(0.952)
TMCA	-0.14(0.888)	0.52(0.602)
PC aa C38:6	0.14(0.889)	1.15(0.249)
Orn	-0.14(0.889)	-0.16(0.875)
SM C24:1	-0.15(0.878)	0.75(0.456)
TG(20:1_34:3)	-0.15(0.879)	1.16(0.246)
PC ae C44:6	0.15(0.882)	0.78(0.433)
Cer(d18:1/20:0)	-0.15(0.884)	0.36(0.718)
PC ae C36:4	0.16(0.872)	1.29(0.197)
TG(18:1_32:3)	-0.16(0.876)	1(0.319)
TMAO	-0.16(0.876)	-1.43(0.152)
TG(16:0_36:2)	-0.16(0.877)	0.66(0.51)
PC aa C30:0	0.17(0.862)	0.94(0.349)
TG(18:2_35:1)	0.17(0.862)	0.57(0.565)
Trigonelline	0.17(0.863)	0.39(0.7)
TG(18:3_34:1)	-0.17(0.866)	-0.12(0.902)
DG(18:1_18:1)	-0.17(0.867)	0.17(0.869)
PC aa C28:1	0.18(0.854)	0.92(0.359)
TG(16:0_36:5)	0.18(0.857)	-0.27(0.791)
TG(18:1_38:7)	-0.18(0.858)	0.54(0.588)
PC aa C30:2	0.18(0.859)	-0.83(0.408)
TG(20:4_36:4)	-0.18(0.859)	-0.98(0.325)
SM C16:0	0.18(0.86)	0.66(0.507)
TG(18:3_36:3)	-0.18(0.86)	-0.92(0.358)
HipAcid	-0.19(0.85)	1.08(0.279)
HArg	-0.2(0.84)	-1.1(0.27)
TG(16:0_32:2)	0.2(0.842)	0.64(0.524)
Taurine	-0.21(0.832)	0.59(0.553)
TG(20:5_34:1)	-0.21(0.832)	-0.21(0.834)
LPC a C17:0	0.21(0.833)	0.35(0.729)
TG(18:1_36:4)	0.21(0.835)	-0.7(0.486)
TG(17:1_36:4)	0.21(0.837)	0.87(0.384)
TG(18:1_32:0)	0.21(0.837)	1(0.317)
TG(18:2_33:1)	0.22(0.823)	1.04(0.296)
TG(20:3_36:4)	0.22(0.824)	0.49(0.622)
Gly	-0.22(0.824)	0.43(0.668)
TG(18:2_33:2)	-0.22(0.828)	0.06(0.955)
TG(18:1_35:3)	-0.22(0.829)	0.32(0.749)
TG(16:0_38:4)	-0.23(0.817)	0.13(0.895)
TG(16:0_38:6)	-0.23(0.817)	0.15(0.883)
PC ae C38:2	0.23(0.819)	1.03(0.302)
HexCer(d18:1/22:0)	0.24(0.81)	1.58(0.114)
LPC a C18:1	0.24(0.811)	0.64(0.52)
TG(18:2_34:4)	0.24(0.814)	-0.93(0.35)
TG(18:2_34:0)	-0.24(0.814)	0.54(0.592)
PC ae C36:2	0.25(0.804)	0.7(0.483)
PC aa C40:6	0.25(0.805)	-0.08(0.936)
TG(18:1_34:1)	-0.26(0.791)	0.69(0.488)
LPC a C16:0	0.26(0.793)	0.83(0.409)
PC aa C36:3	0.26(0.793)	1.08(0.281)
DHA	0.26(0.798)	0.68(0.498)
Cystine	-0.26(0.799)	-1.07(0.282)
LPC a C28:0	0.28(0.776)	0.93(0.354)
PC aa C24:0	0.28(0.779)	0.92(0.356)
Cer(d18:1/24:1)	-0.28(0.781)	-0.42(0.674)
PC ae C32:1	0.29(0.769)	1.02(0.307)
PC ae C38:1	-0.29(0.774)	1.66(0.097)
Cer(d18:1/16:0)	-0.29(0.775)	0.97(0.334)
TG(18:3_32:0)	-0.3(0.761)	0.03(0.98)
Phe	-0.3(0.763)	0.27(0.789)
PC aa C36:4	-0.3(0.764)	1.02(0.308)
Anserine	0.31(0.753)	-0.6(0.552)
TCA	-0.32(0.745)	0.66(0.51)
FA(18:1)	0.32(0.747)	0.81(0.416)
TG(20:5_36:3)	0.32(0.748)	-0.07(0.944)
TG(18:3_36:4)	0.32(0.749)	-0.96(0.338)
LPC a C26:0	0.32(0.75)	0.83(0.404)
LPC a C18:0	0.32(0.751)	-0.54(0.589)
TG(17:2_38:7)	0.33(0.742)	0.15(0.878)
PC aa C36:1	-0.33(0.743)	0.41(0.68)
TG(18:3_38:6)	-0.33(0.745)	-0.45(0.655)
TG(20:4_32:1)	-0.34(0.732)	0.39(0.699)
TG(16:0_36:3)	0.34(0.733)	0.72(0.47)
SM (OH) C22:2	-0.34(0.735)	0.8(0.421)
Asn	-0.34(0.737)	-0.92(0.359)
TG(16:1_34:3)	0.35(0.729)	0.86(0.391)
TG(20:4_34:3)	-0.35(0.73)	-0.67(0.501)
Choline	0.36(0.715)	1.49(0.137)
TG(17:1_34:3)	0.36(0.717)	1.4(0.163)
PC aa C38:4	-0.36(0.717)	0(0.998)
PC ae C42:2	-0.37(0.708)	1.02(0.31)
TG(18:1_32:2)	-0.37(0.708)	0.98(0.325)
TG(18:0_36:4)	0.37(0.71)	-0.7(0.484)
TG(17:0_34:2)	-0.37(0.711)	0.05(0.964)
FA(20:3)	0.38(0.702)	0.66(0.509)
HexCer(d18:1/23:0)	0.38(0.705)	1.43(0.152)
SM (OH) C16:1	-0.38(0.706)	0.73(0.464)
TG(20:3_34:1)	-0.39(0.693)	-0.23(0.819)
PC aa C36:6	0.39(0.694)	1.02(0.309)
TG(16:0_34:4)	0.39(0.694)	0.91(0.361)
LPC a C28:1	-0.39(0.694)	0.78(0.435)
DG(18:2_18:2)	0.39(0.696)	-0.07(0.946)
SM C18:1	-0.39(0.697)	0.63(0.529)
TG(16:1_36:1)	-0.39(0.7)	0.98(0.328)
PC ae C36:1	0.4(0.686)	1.11(0.268)
PC ae C34:3	0.41(0.678)	0.69(0.488)
PC ae C30:2	0.41(0.681)	0.99(0.323)
TG(20:1_34:1)	0.41(0.682)	1.26(0.209)
TG(20:4_32:2)	0.41(0.683)	0.31(0.754)
TG(18:1_34:3)	-0.41(0.685)	0.49(0.624)
PC ae C44:3	0.42(0.671)	1.03(0.305)
TG(18:2_36:4)	-0.42(0.671)	-0.8(0.423)
Pro	0.42(0.673)	-0.83(0.405)
TG(16:1_34:2)	0.42(0.676)	1.46(0.145)
TG(20:4_34:1)	-0.42(0.678)	-0.02(0.986)
Tyr	-0.42(0.678)	0.15(0.882)
PC ae C40:6	0.43(0.664)	0.89(0.376)
PC aa C36:2	0.43(0.666)	0.45(0.651)
TG(18:1_33:2)	0.43(0.666)	1.59(0.112)
TG(16:1_36:5)	-0.43(0.666)	1.55(0.122)
TG(17:1_34:2)	-0.43(0.669)	1.7(0.09)
TG(20:2_32:1)	0.44(0.662)	0.69(0.49)
3-IAA	-0.44(0.663)	-0.46(0.643)
PC aa C34:4	0.45(0.649)	1.3(0.195)
TG(16:0_38:3)	0.45(0.652)	0.72(0.474)
TG(18:2_36:0)	0.45(0.656)	1.24(0.216)
PC ae C38:5	-0.45(0.656)	1(0.315)
CE(22:5)	0.46(0.648)	1.64(0.102)
PC aa C32:3	0.47(0.637)	0.98(0.325)
3-IPA	-0.47(0.64)	0.03(0.975)
LPC a C16:1	0.5(0.616)	1.19(0.233)
TG(18:1_34:4)	-0.5(0.618)	0.57(0.569)
TG(17:0_36:4)	0.51(0.61)	1.59(0.113)
TG(18:0_34:3)	0.51(0.611)	0.53(0.598)
HexCer(d18:1/16:0)	-0.52(0.602)	1.06(0.287)
TG(22:4_34:2)	-0.52(0.602)	-1.02(0.31)
TG(18:1_38:6)	0.52(0.603)	0.43(0.665)
TG(18:2_30:0)	-0.52(0.604)	0.42(0.673)
PC ae C30:1	0.53(0.595)	1.19(0.234)
TG(18:2_30:1)	-0.53(0.595)	1.02(0.308)
PC ae C34:0	-0.54(0.587)	0.86(0.388)
TG(16:0_32:3)	0.54(0.59)	1.85(0.064)
TG(20:1_34:2)	0.54(0.59)	0.73(0.468)
LPC a C26:1	0.55(0.582)	1.08(0.281)
PC aa C38:0	0.55(0.584)	1.14(0.253)
SM (OH) C22:1	0.55(0.585)	0.05(0.959)
PC aa C40:5	-0.56(0.573)	0.45(0.654)
Cit	0.56(0.574)	0.07(0.941)
TG(18:2_36:3)	0.56(0.575)	-0.45(0.656)
SM C18:0	-0.57(0.569)	0.57(0.571)
TG(20:3_32:1)	-0.58(0.561)	0.57(0.571)
TG(18:2_34:1)	0.58(0.562)	0.86(0.391)
FA(20:1)	0.58(0.564)	0.8(0.425)
TG(18:2_36:1)	0.59(0.556)	0.25(0.805)
PC ae C42:1	0.61(0.54)	1.24(0.216)
TG(20:0_32:3)	-0.61(0.544)	1.05(0.294)
PC ae C44:4	-0.61(0.545)	0.98(0.326)
TG(18:0_36:3)	-0.62(0.533)	0.42(0.673)
TG(20:0_32:4)	-0.63(0.532)	-0.31(0.753)
TG(22:6_34:2)	-0.64(0.521)	-0.34(0.731)
Ala	0.64(0.522)	-0.58(0.562)
TG(22:6_32:1)	0.65(0.515)	0.86(0.388)
CE(18:3)	0.65(0.517)	0.86(0.387)
TG(18:2_38:6)	-0.65(0.518)	-0.27(0.79)
TG(18:2_38:4)	0.66(0.507)	-0.3(0.762)
TG(22:5_32:1)	-0.66(0.509)	0.43(0.669)
Thr	-0.66(0.511)	-0.81(0.418)
TG(20:3_34:2)	-0.67(0.502)	-0.52(0.605)
TG(18:2_34:2)	0.68(0.495)	0.28(0.779)
TG(18:3_34:2)	-0.68(0.496)	-0.19(0.852)
AA	-0.68(0.497)	-0.23(0.818)
TG(14:0_36:2)	0.69(0.488)	0.91(0.365)
TG(17:2_38:6)	-0.69(0.491)	0.59(0.557)
PC ae C40:1	-0.69(0.493)	0.67(0.504)
t4-OH-Pro	0.7(0.483)	0.2(0.839)
TG(20:5_34:2)	-0.7(0.485)	-0.32(0.75)
LPC a C24:0	0.7(0.486)	0.98(0.329)
TG(16:1_36:3)	0.72(0.469)	1.04(0.3)
TG(18:2_32:2)	-0.72(0.469)	0.62(0.533)
TG(18:2_32:0)	-0.73(0.464)	0.52(0.602)
PC ae C38:0	0.73(0.466)	1.24(0.213)
TG(16:1_34:1)	-0.75(0.451)	0.16(0.87)
TG(20:4_34:2)	-0.76(0.444)	-1.1(0.273)
Glu	-0.78(0.433)	-2.11(0.035)
PC ae C40:3	0.78(0.434)	1.14(0.256)
TG(16:1_38:3)	0.78(0.437)	0.69(0.489)
TG(17:1_36:3)	0.78(0.437)	0.46(0.647)
TG(18:1_34:2)	-0.78(0.437)	0.79(0.43)
PC aa C26:0	0.79(0.427)	1.13(0.259)
TG(20:4_36:5)	0.8(0.423)	1.14(0.254)
TG(18:3_34:3)	-0.81(0.417)	-0.92(0.359)
Spermidine	-0.82(0.413)	-0.95(0.344)
TG(20:2_34:1)	-0.82(0.413)	0(1)
His	0.83(0.404)	1.19(0.236)
TG(22:5_34:1)	-0.83(0.406)	-0.59(0.557)
Gln	0.83(0.409)	0.47(0.638)
PC aa C42:1	0.84(0.401)	0.97(0.334)
Cer(d18:1/24:0)	0.84(0.404)	0.71(0.481)
TG(16:0_36:4)	0.85(0.393)	0.57(0.568)
ADMA	-0.85(0.393)	-0.32(0.747)
EPA	0.85(0.397)	1(0.317)
Lac	0.85(0.398)	-0.97(0.331)
TG(18:2_35:3)	0.85(0.398)	1.44(0.149)
CE(20:5)	0.86(0.392)	1.67(0.096)
HexCer(d18:1/24:1)	0.88(0.381)	1.6(0.11)
TG(18:2_36:2)	0.89(0.373)	0.83(0.407)
TG(18:2_34:3)	0.89(0.374)	0.28(0.78)
TG(18:1_32:1)	-0.89(0.375)	0.42(0.675)
TG(20:4_32:0)	-0.89(0.375)	0.29(0.771)
SDMA	-0.91(0.361)	-0.47(0.64)
PC aa C32:2	0.91(0.363)	1.35(0.176)
PC ae C30:0	0.91(0.365)	1(0.319)
PC ae C40:4	0.91(0.365)	1.16(0.246)
CE(22:6)	0.93(0.353)	1.04(0.297)
Lys	-0.94(0.349)	-0.31(0.755)
PC aa C42:0	0.95(0.34)	1.13(0.259)
PC ae C42:3	-0.95(0.342)	0.49(0.623)
1-Met-His	0.96(0.339)	0.5(0.615)
TG(20:3_36:5)	0.96(0.339)	1.77(0.076)
PC ae C42:4	0.97(0.331)	1.08(0.28)
TG(18:3_34:0)	-0.98(0.326)	-0.52(0.601)
CE(18:1)	0.99(0.322)	1.72(0.086)
TG(22:6_34:1)	-1(0.317)	-0.11(0.915)
LPC a C18:2	1.01(0.313)	1.02(0.308)
TG(20:4_36:3)	-1.01(0.313)	-0.93(0.35)
DG(18:1_18:2)	1.04(0.3)	-0.7(0.484)
PC ae C38:6	1.04(0.3)	1.23(0.219)
GABA	-1.06(0.288)	-1.24(0.214)
TG(16:0_40:7)	-1.07(0.284)	-1.04(0.297)
TG(20:3_34:3)	-1.07(0.284)	-1.59(0.113)
TG(20:3_36:3)	-1.08(0.278)	-0.04(0.97)
Kynurenine	-1.08(0.28)	-0.78(0.437)
TG(22:5_34:2)	-1.1(0.27)	-0.58(0.565)
TG(16:0_40:6)	-1.1(0.272)	-0.02(0.983)
SM (OH) C24:1	1.11(0.265)	1.1(0.271)
TG(18:0_34:2)	-1.12(0.265)	-0.56(0.574)
TG(20:5_36:2)	-1.13(0.259)	0.23(0.815)
PC aa C42:2	1.14(0.256)	1.1(0.272)
Hex2Cer(d18:1/22:0)	1.15(0.25)	1.34(0.18)
TG(20:2_34:3)	1.15(0.25)	0.42(0.672)
PC ae C32:2	1.15(0.251)	1.02(0.308)
TG(18:1_36:3)	1.17(0.241)	0.94(0.349)
TG(17:0_36:3)	1.17(0.243)	-0.04(0.966)
Asp	-1.17(0.244)	-1.74(0.081)
TG(20:4_36:2)	-1.2(0.232)	-0.13(0.895)
TG(18:2_38:5)	1.21(0.225)	0.31(0.758)
PC aa C34:2	1.23(0.22)	1.57(0.117)
TG(22:5_34:3)	-1.23(0.22)	-0.39(0.697)
Leu	-1.24(0.214)	-0.67(0.504)
TG(17:2_36:4)	-1.24(0.214)	0.66(0.507)
TG(22:2_32:4)	-1.26(0.207)	-0.09(0.93)
TG(20:2_34:2)	1.28(0.199)	0.84(0.4)
PC aa C38:1	-1.28(0.2)	0.66(0.509)
TG(18:1_35:2)	-1.29(0.196)	-0.52(0.6)
PAG	1.29(0.197)	2.59(0.01)
Cer(d18:1/22:0)	1.3(0.195)	0.53(0.593)
PC ae C42:5	1.31(0.191)	1.24(0.215)
CE(18:2)	1.32(0.185)	1.52(0.129)
PC ae C34:2	1.37(0.171)	1.25(0.21)
AABA	-1.42(0.156)	-0.77(0.439)
PC ae C36:3	1.44(0.15)	1.34(0.182)
C2	-1.44(0.15)	-0.52(0.604)
TG(18:2_33:0)	-1.47(0.142)	0.03(0.974)
PC aa C40:2	1.48(0.138)	1.05(0.292)
PC ae C36:0	-1.51(0.131)	0.88(0.381)
TG(18:0_36:5)	-1.51(0.132)	-1.29(0.197)
PC aa C32:0	-1.57(0.117)	0(0.998)
DG(16:0_18:2)	1.58(0.113)	0.79(0.43)
Cer(d18:1/23:0)	1.59(0.112)	1.74(0.082)
CE(16:1)	1.6(0.109)	2.62(0.009)
PC aa C34:3	1.61(0.108)	1.71(0.088)
Val	-1.64(0.101)	-0.84(0.4)
TG(22:6_32:0)	-1.66(0.097)	-0.65(0.518)
TG(16:0_40:8)	-1.67(0.094)	-0.2(0.843)
PC aa C40:3	1.68(0.093)	1.45(0.146)
PC ae C42:0	1.7(0.089)	2.16(0.03)
Serotonin	1.71(0.087)	1.07(0.285)
Ile	-1.75(0.079)	-0.65(0.516)
PC aa C40:4	1.75(0.08)	1.53(0.127)
Trp	-1.88(0.06)	-1.87(0.061)
SM C24:0	1.89(0.059)	0.98(0.328)
TG(20:3_34:0)	-1.9(0.058)	0.3(0.764)
PC aa C42:4	1.92(0.055)	1.2(0.231)
PC aa C42:5	1.99(0.047)	1.73(0.083)
TG(18:0_38:6)	-2.02(0.044)	-0.09(0.931)
Sarcosine	-2.06(0.039)	-1.15(0.251)
PC aa C42:6	2.56(0.01)	1.88(0.06)
