# Supplementary material for: Comparative metabolomic analysis in plasma and cerebrospinal fluid of humans and in plasma and brain of mice following antidepressant-dose ketamine administration
Source: Transl Psychiatry. 2022 May 2;12:179. doi: 10.1038/s41398-022-01941-x (PMC9061764; doi:10.1038/s41398-022-01941-x)
Supplement: Supplementary file 8 — Suppl Table S6 [file 41398_2022_1941_MOESM8_ESM.xlsx]

## Sheet: S6. Mouse hippocampal AUC
Mouse hippocampal feature	HNK versus Saline	Ketamine versus Saline
1-Met-His	-0.04(0.972)	-0.63(0.529)
3-Met-His	-0.62(0.534)	-1.26(0.207)
AA	-0.01(0.989)	-1(0.319)
AABA	-1.37(0.172)	-2.16(0.031)
Ala	0.13(0.895)	-1.14(0.254)
alpha-AAA	-1.52(0.128)	-3(0.003)
Anserine	-0.79(0.432)	-0.79(0.43)
Arg	-0.18(0.858)	-1.29(0.195)
Asn	-0.55(0.586)	-2.1(0.036)
Asp	-0.93(0.353)	-1.36(0.174)
beta-Ala	-0.06(0.953)	-0.88(0.376)
C0	-0.39(0.698)	-1.3(0.193)
C2	-0.39(0.698)	-1.73(0.084)
Carnosine	-0.29(0.773)	-0.32(0.75)
Cer(d18:1/18:0)	0.62(0.536)	-0.21(0.833)
Cer(d18:1/24:0)	1.54(0.123)	2.56(0.011)
Cer(d18:1/24:1)	0.12(0.906)	1.92(0.055)
Cer(d18:1/25:0)	0.2(0.84)	1.61(0.108)
Cer(d18:2/18:0)	0.75(0.455)	0.57(0.571)
Choline	0.29(0.769)	-0.47(0.635)
Cit	-0.34(0.731)	-1.35(0.177)
Creatinine	-0.78(0.434)	-1.52(0.128)
Cys	0.07(0.944)	-1.25(0.211)
DHA	0.16(0.87)	0.2(0.842)
GABA	-0.09(0.931)	-1.3(0.192)
Gln	-0.56(0.576)	-1.68(0.093)
Glu	-0.36(0.722)	-1.39(0.164)
Gly	-0.15(0.879)	-1.05(0.292)
HArg	-0.34(0.734)	-1.52(0.129)
Hex2Cer(d18:1/18:0)	0.49(0.622)	0.48(0.629)
HexCer(d18:1/18:0)	0.61(0.542)	1.78(0.076)
HexCer(d18:1/18:1)	0.61(0.539)	0.13(0.899)
HexCer(d18:1/20:0)	1.35(0.178)	2.43(0.015)
HexCer(d18:1/22:0)	1.6(0.109)	2.43(0.015)
HexCer(d18:1/23:0)	1.42(0.157)	1.45(0.147)
HexCer(d18:1/24:0)	1.66(0.097)	2(0.045)
HexCer(d18:1/24:1)	1.24(0.215)	1.42(0.155)
His	-0.66(0.508)	-1.42(0.155)
Ile	-0.51(0.613)	-1.35(0.176)
Lac	-0.11(0.911)	-1.57(0.116)
Leu	-0.78(0.436)	-1.76(0.079)
Lys	-0.13(0.897)	-0.77(0.444)
Met	-0.32(0.749)	-1.73(0.083)
PC aa C32:0	0.31(0.755)	0.31(0.758)
PC aa C32:1	-0.21(0.83)	0.42(0.671)
PC aa C34:1	0(0.997)	0.43(0.67)
PC aa C34:2	-0.11(0.91)	0.5(0.62)
PC aa C36:1	0.29(0.77)	0.64(0.52)
PC aa C36:2	-0.06(0.956)	0.47(0.639)
PC aa C36:3	-0.19(0.849)	0.44(0.658)
PC aa C36:4	-0.17(0.862)	0.32(0.751)
PC aa C36:5	-0.4(0.691)	0.28(0.783)
PC aa C38:0	-0.01(0.995)	0.6(0.548)
PC aa C38:1	0.45(0.654)	0.48(0.634)
PC aa C38:3	0.08(0.933)	0.66(0.511)
PC aa C38:4	0.04(0.965)	0.36(0.715)
PC aa C38:5	-0.2(0.841)	0.3(0.762)
PC aa C38:6	-0.29(0.774)	0.4(0.688)
PC aa C40:4	-0.03(0.98)	0.04(0.969)
PC aa C40:5	0.26(0.792)	0.41(0.681)
PC aa C40:6	0.15(0.881)	0.65(0.514)
PC ae C32:1	0.02(0.987)	0.42(0.672)
PC ae C34:0	0.35(0.73)	0.29(0.775)
PC ae C34:1	-0.02(0.98)	0.44(0.657)
PC ae C34:2	-0.09(0.927)	0.55(0.579)
PC ae C36:1	-0.01(0.996)	0.48(0.628)
PC ae C36:2	-0.12(0.905)	0.61(0.544)
PC ae C36:3	-0.42(0.677)	0.43(0.668)
PC ae C36:4	-0.29(0.772)	0.35(0.727)
PC ae C36:5	-0.03(0.975)	0.2(0.838)
PC ae C38:0	-0.15(0.883)	0.54(0.59)
PC ae C38:1	0.07(0.946)	0.69(0.488)
PC ae C38:2	-0.09(0.929)	0.67(0.505)
PC ae C38:3	-0.27(0.79)	0.42(0.675)
PC ae C38:4	1.11(0.269)	1.41(0.159)
PC ae C38:5	-0.19(0.848)	0.4(0.689)
PC ae C38:6	-0.11(0.914)	0.31(0.755)
PC ae C40:4	0.17(0.868)	0.15(0.885)
PC ae C40:5	-0.31(0.759)	0.44(0.657)
PC ae C40:6	-0.02(0.981)	0.76(0.45)
PC ae C44:5	-0.41(0.68)	0.53(0.598)
Phe	-0.42(0.674)	-1.42(0.157)
Pro	-0.59(0.554)	-1.86(0.063)
ProBetaine	-0.47(0.638)	-1.17(0.241)
Putrescine	-0.31(0.756)	-1.17(0.243)
Ser	-0.22(0.823)	-1.04(0.3)
Serotonin	-0.79(0.429)	-1.83(0.067)
Spermidine	-0.34(0.732)	-0.29(0.77)
Spermine	-0.19(0.848)	-1.24(0.214)
t4-OH-Pro	-0.34(0.734)	-1.24(0.215)
Thr	-0.65(0.513)	-1.79(0.073)
TMAO	0.32(0.748)	-0.76(0.447)
Trp	-0.9(0.369)	-1.96(0.05)
Tyr	-0.48(0.629)	-1.51(0.132)
Val	-0.37(0.713)	-1.27(0.202)
Xanthine	0.68(0.499)	-0.77(0.444)
