# Supplementary material for: Comparative metabolomic analysis in plasma and cerebrospinal fluid of humans and in plasma and brain of mice following antidepressant-dose ketamine administration
Source: Transl Psychiatry. 2022 May 2;12:179. doi: 10.1038/s41398-022-01941-x (PMC9061764; doi:10.1038/s41398-022-01941-x)
Supplement: Supplementary file 9 — Suppl Table S7 [file 41398_2022_1941_MOESM9_ESM.xlsx]

## Sheet: S7. Mouse hypothalamus AUC
Mouse hypothalamus feature	HNK versus Saline	Ketamine versus Saline
1-Met-His	0.52(0.605)	0.75(0.454)
3-Met-His	-0.33(0.738)	-0.12(0.907)
5-AVA	0.81(0.416)	1.55(0.121)
AA	0.65(0.514)	0.34(0.735)
AABA	-1.04(0.297)	0.37(0.713)
Ala	-0.36(0.722)	0.02(0.985)
alpha-AAA	-1.56(0.12)	-1.33(0.184)
Anserine	0.42(0.678)	0.81(0.42)
Arg	0.09(0.927)	0.22(0.826)
Asn	-1.04(0.299)	-0.05(0.957)
Asp	-0.86(0.387)	0.87(0.385)
BABA	-0.34(0.735)	0.34(0.732)
beta-Ala	-0.1(0.917)	1.05(0.294)
Betaine	-0.04(0.969)	0.64(0.522)
C0	-0.08(0.938)	0.59(0.557)
C14	0.25(0.801)	0.85(0.394)
C16	0.05(0.962)	1.2(0.23)
C18	0.09(0.929)	0.75(0.455)
C18:1	-0.39(0.696)	-0.06(0.949)
C2	-0.19(0.846)	-0.12(0.902)
Carnosine	-0.07(0.946)	0.12(0.903)
Cer(d18:1/18:0(OH))	-1.13(0.258)	-1.13(0.258)
Cer(d18:1/18:0)	-0.66(0.511)	-0.95(0.341)
Cer(d18:1/18:1)	-0.82(0.414)	-1.13(0.259)
Cer(d18:1/20:0(OH))	-0.49(0.625)	-0.31(0.754)
Cer(d18:1/20:0)	-0.6(0.549)	-1.22(0.224)
Cer(d18:1/22:0)	-0.62(0.538)	-0.62(0.536)
Cer(d18:1/23:0)	-0.68(0.5)	-1.2(0.229)
Cer(d18:1/24:0)	-0.34(0.736)	-0.63(0.527)
Cer(d18:1/24:1)	-0.54(0.588)	-0.5(0.619)
Cer(d18:1/25:0)	-0.55(0.582)	-0.93(0.355)
Cer(d18:2/16:0)	1.33(0.183)	0.54(0.589)
Cer(d18:2/18:0)	-1.05(0.294)	-0.86(0.39)
Cer(d18:2/20:0)	-0.03(0.977)	-1.44(0.149)
Cer(d18:2/22:0)	-0.59(0.557)	-0.48(0.632)
Cer(d18:2/23:0)	0.13(0.897)	-0.39(0.7)
Cer(d18:2/24:0)	0.14(0.886)	0.54(0.589)
Cer(d18:2/24:1)	0.18(0.859)	-0.71(0.475)
Choline	0.26(0.792)	1.38(0.166)
Cit	0(0.998)	0.73(0.466)
Creatinine	-0.51(0.614)	1.62(0.104)
Cys	-0.01(0.994)	0.31(0.754)
Cystine	1.07(0.286)	2.06(0.04)
DCA	0.67(0.505)	1.89(0.059)
DHA	-0.17(0.862)	-0.49(0.625)
Dopamine	0.17(0.867)	0.06(0.955)
EPA	0.02(0.987)	0.58(0.561)
GABA	-0.77(0.443)	0.23(0.819)
Gln	-0.75(0.454)	1.56(0.118)
Glu	-0.03(0.978)	0.96(0.335)
Gly	-0.42(0.675)	2.12(0.034)
HArg	-0.3(0.763)	-1.48(0.14)
Hex2Cer(d18:1/16:0)	-1.11(0.267)	-1.19(0.235)
Hex2Cer(d18:1/18:0)	-0.25(0.806)	-0.34(0.737)
HexCer(d18:1/18:0)	-1.25(0.21)	-0.17(0.866)
HexCer(d18:1/18:1)	-1.07(0.284)	-0.52(0.602)
HexCer(d18:1/20:0)	-0.89(0.371)	-0.56(0.577)
HexCer(d18:1/22:0)	-0.51(0.609)	-0.23(0.82)
HexCer(d18:1/23:0)	-0.29(0.775)	-0.53(0.599)
HexCer(d18:1/24:0)	-0.37(0.708)	-0.42(0.676)
HexCer(d18:1/24:1)	-0.09(0.928)	0.63(0.526)
HexCer(d18:1/26:0)	-0.7(0.485)	-0.81(0.416)
HexCer(d18:1/26:1)	-0.31(0.756)	-0.61(0.54)
HexCer(d18:2/18:0)	-1.1(0.269)	0.6(0.55)
HexCer(d18:2/20:0)	-0.76(0.446)	0.08(0.939)
HexCer(d18:2/22:0)	-0.37(0.712)	0.59(0.558)
HexCer(d18:2/23:0)	-0.16(0.873)	-0.12(0.902)
HexCer(d18:2/24:0)	0.1(0.918)	0.54(0.59)
His	-0.06(0.952)	2.16(0.031)
Histamine	1.23(0.22)	1.57(0.116)
Hypoxanthine	-0.34(0.731)	0.31(0.757)
Ile	-0.55(0.585)	1.22(0.224)
Lac	0.65(0.513)	0.88(0.381)
Leu	-1.47(0.141)	0.46(0.643)
Lys	-0.54(0.592)	0.56(0.576)
LPC a C16:0	0.26(0.793)	0.82(0.414)
LPC a C16:1	0.02(0.985)	0.67(0.503)
LPC a C18:0	0.02(0.983)	-0.14(0.892)
LPC a C18:1	0.5(0.619)	1.8(0.071)
LPC a C20:4	0.45(0.655)	0.72(0.469)
LPC a C26:1	2.51(0.012)	1.67(0.095)
Met	-0.46(0.646)	-0.87(0.386)
Met-SO	-0.3(0.767)	-0.53(0.599)
OH-GlutAcid	-0.43(0.669)	0.53(0.593)
Orn	-0.07(0.941)	0.37(0.711)
PC aa C28:1	0.55(0.581)	1.36(0.174)
PC aa C30:0	-1.31(0.19)	0.25(0.8)
PC aa C30:2	-0.6(0.547)	0.61(0.541)
PC aa C32:0	-1(0.318)	-0.98(0.326)
PC aa C32:1	-0.72(0.473)	0.23(0.815)
PC aa C32:2	-0.08(0.935)	0.14(0.887)
PC aa C32:3	1.17(0.243)	1.28(0.201)
PC aa C34:1	-1.15(0.251)	-0.4(0.691)
PC aa C34:2	-0.51(0.609)	0.16(0.872)
PC aa C34:3	-0.29(0.769)	0.35(0.727)
PC aa C34:4	-1.43(0.153)	1.47(0.143)
PC aa C36:0	-0.17(0.865)	-0.01(0.99)
PC aa C36:1	-0.46(0.648)	-0.49(0.624)
PC aa C36:2	-0.16(0.874)	-0.02(0.986)
PC aa C36:3	-1.07(0.285)	0.14(0.893)
PC aa C36:4	-1.13(0.258)	-0.45(0.65)
PC aa C36:5	0.2(0.841)	1.17(0.243)
PC aa C36:6	-2.21(0.027)	-1.14(0.255)
PC aa C38:0	-0.25(0.802)	-0.72(0.47)
PC aa C38:1	-0.39(0.699)	-0.41(0.684)
PC aa C38:3	-1.11(0.269)	-0.44(0.661)
PC aa C38:4	-0.99(0.322)	-1.01(0.312)
PC aa C38:5	-0.82(0.413)	-0.29(0.769)
PC aa C38:6	-0.66(0.511)	0.73(0.465)
PC aa C40:1	-0.24(0.813)	-0.47(0.638)
PC aa C40:2	-0.31(0.757)	-0.46(0.646)
PC aa C40:3	-0.05(0.961)	-0.16(0.869)
PC aa C40:4	-1.07(0.286)	-1.56(0.119)
PC aa C40:5	-0.43(0.665)	-0.47(0.641)
PC aa C40:6	-0.69(0.489)	-0.05(0.959)
PC aa C42:1	-0.56(0.573)	-0.4(0.689)
PC aa C42:2	-0.07(0.948)	-0.02(0.985)
PC aa C42:4	-0.65(0.516)	-1.19(0.235)
PC aa C42:5	-0.79(0.43)	-0.81(0.416)
PC aa C42:6	-0.02(0.981)	-0.25(0.806)
PC ae C30:0	-0.36(0.719)	-0.38(0.7)
PC ae C30:1	0.01(0.992)	0.27(0.785)
PC ae C30:2	1.01(0.311)	0.88(0.381)
PC ae C32:1	-0.87(0.383)	-0.31(0.753)
PC ae C32:2	-0.1(0.922)	0.39(0.697)
PC ae C34:0	-0.63(0.528)	-0.92(0.359)
PC ae C34:1	-0.84(0.399)	-0.26(0.795)
PC ae C34:2	-0.74(0.456)	0.15(0.878)
PC ae C34:3	-0.53(0.599)	0.57(0.572)
PC ae C36:0	0.38(0.703)	-0.43(0.665)
PC ae C36:1	-0.93(0.352)	-0.48(0.629)
PC ae C36:2	-1(0.317)	-0.17(0.865)
PC ae C36:3	-0.47(0.636)	0.22(0.824)
PC ae C36:4	-1.35(0.177)	-0.69(0.491)
PC ae C36:5	-1.92(0.055)	-1.72(0.086)
PC ae C38:0	-0.01(0.995)	0.78(0.437)
PC ae C38:1	-0.57(0.567)	-0.06(0.954)
PC ae C38:2	-0.7(0.486)	-0.15(0.879)
PC ae C38:3	-0.29(0.769)	-0.35(0.728)
PC ae C38:4	-1.18(0.238)	-0.76(0.446)
PC ae C38:5	-1.14(0.254)	-0.5(0.619)
PC ae C38:6	0.04(0.967)	-0.52(0.6)
PC ae C40:1	0.15(0.881)	0.05(0.958)
PC ae C40:2	-0.51(0.61)	-0.72(0.473)
PC ae C40:3	-0.7(0.482)	-1.32(0.188)
PC ae C40:4	-0.25(0.803)	-0.5(0.615)
PC ae C40:5	0(0.998)	0.17(0.866)
PC ae C40:6	-0.56(0.577)	0.34(0.736)
PC ae C42:0	-0.89(0.372)	0.18(0.854)
PC ae C42:1	-0.46(0.642)	-1.07(0.285)
PC ae C42:2	-1.01(0.312)	-0.5(0.618)
PC ae C42:3	-0.12(0.907)	0.68(0.499)
PC ae C44:3	-0.21(0.837)	-0.66(0.511)
PC ae C44:4	-0.46(0.645)	-0.41(0.682)
PC ae C44:5	-0.25(0.802)	1.4(0.163)
PC ae C44:6	1.61(0.106)	1.01(0.315)
Phe	0.36(0.716)	2.27(0.023)
Pro	0.39(0.699)	1.07(0.285)
ProBetaine	0.13(0.9)	-0.11(0.911)
Putrescine	-1.51(0.13)	-0.13(0.899)
SDMA	0.23(0.818)	0.81(0.421)
Ser	-0.09(0.931)	1.89(0.058)
Serotonin	0.74(0.457)	1.18(0.24)
SM (OH) C14:1	0.25(0.806)	1.07(0.287)
SM (OH) C16:1	-0.84(0.399)	-0.99(0.323)
SM (OH) C22:1	-0.21(0.835)	-1.38(0.168)
SM (OH) C22:2	0.54(0.588)	-0.5(0.621)
SM (OH) C24:1	-1.21(0.225)	-1.48(0.139)
SM C16:0	-0.48(0.629)	-1.07(0.286)
SM C16:1	0.26(0.791)	-0.61(0.545)
SM C18:0	-0.36(0.717)	-1.04(0.3)
SM C18:1	0.15(0.881)	-0.9(0.371)
SM C20:2	-0.09(0.928)	-1(0.318)
SM C24:0	-0.13(0.894)	-0.26(0.792)
SM C24:1	0.22(0.827)	-0.81(0.419)
Spermidine	-0.32(0.75)	-0.01(0.995)
Spermine	-0.58(0.563)	-0.55(0.58)
t4-OH-Pro	0.52(0.604)	0.24(0.807)
Taurine	-0.77(0.441)	-0.31(0.76)
Thr	-0.85(0.396)	-0.01(0.993)
Trigonelline	0.74(0.457)	1.77(0.077)
Trp	-0.83(0.408)	-0.86(0.392)
Tyr	-0.18(0.86)	0.46(0.643)
Val	-1.88(0.06)	0.25(0.802)
Xanthine	0.71(0.481)	0.29(0.768)
