# Supplementary material for: Comparative metabolomic analysis in plasma and cerebrospinal fluid of humans and in plasma and brain of mice following antidepressant-dose ketamine administration
Source: Transl Psychiatry. 2022 May 2;12:179. doi: 10.1038/s41398-022-01941-x (PMC9061764; doi:10.1038/s41398-022-01941-x)
Supplement: Supplementary file 10 — Suppl Table S8 [file 41398_2022_1941_MOESM10_ESM.xlsx]

## Sheet: S8. Mouse NAD metabolome
feature	HNK - SAL, 15 min	HNK - SAL, 60 min	HNK - SAL, 240 min	HNK - SAL, 24 h	KET - SAL, 15 min	KET - SAL, 60 min	KET - SAL, 240 min	KET - SAL, 24 h
AcCoa	t(89)=-1.48(0.143)	t(89)=-0.66(0.514)	t(89)=-0.13(0.896)	t(89)=-0.09(0.93)	t(89)=-0.18(0.854)	t(89)=0(0.997)	t(89)=-0.23(0.82)	t(89)=1.19(0.236)
ADPR	t(89)=0.78(0.438)	t(89)=-0.54(0.59)	t(89)=-0.07(0.941)	t(89)=0.35(0.724)	t(89)=0.47(0.638)	t(89)=0.46(0.647)	t(89)=-1.01(0.315)	t(89)=1.72(0.088)
NAD+	t(89)=-1.73(0.087)	t(89)=-1.42(0.16)	t(89)=-1.26(0.211)	t(89)=-0.5(0.617)	t(89)=-0.57(0.571)	t(89)=-0.25(0.804)	t(89)=1.12(0.264)	t(89)=-0.77(0.443)
NADH	t(89)=-1.13(0.261)	t(89)=-1.33(0.186)	t(89)=-0.34(0.736)	t(89)=-0.37(0.714)	t(89)=-0.36(0.718)	t(89)=-0.99(0.326)	t(89)=0.74(0.464)	t(89)=-0.83(0.406)
NADP	t(89)=-1.69(0.094)	t(89)=-0.68(0.501)	t(89)=-0.52(0.608)	t(89)=-1.04(0.303)	t(89)=-1.67(0.098)	t(89)=-0.24(0.809)	t(89)=0.6(0.551)	t(89)=0.23(0.82)
NADPH	t(89)=-1.76(0.083)	t(89)=-1.29(0.199)	t(89)=-0.8(0.426)	t(89)=-0.2(0.846)	t(89)=-0.34(0.734)	t(89)=-2.24(0.027)	t(89)=-0.58(0.562)	t(89)=0.69(0.489)
NAM	t(89)=1.35(0.182)	t(89)=0.52(0.602)	t(89)=0.04(0.964)	t(89)=0.84(0.4)	t(89)=-0.49(0.624)	t(89)=-1.11(0.27)	t(89)=0.04(0.97)	t(89)=2.05(0.044)
NAMN	t(89)=-0.08(0.937)	t(89)=0.85(0.4)	t(89)=0.85(0.396)	t(89)=0.26(0.797)	t(89)=-0.82(0.417)	t(89)=1.49(0.14)	t(89)=0.92(0.36)	t(89)=-0.3(0.762)
NMN	t(89)=-1.47(0.145)	t(89)=-0.55(0.586)	t(89)=-0.68(0.496)	t(89)=-0.21(0.833)	t(89)=-1.13(0.261)	t(89)=0.35(0.729)	t(89)=0.21(0.832)	t(89)=0.36(0.717)
NAD_NADH	t(89)=-1.04(0.302)	t(89)=-0.39(0.696)	t(89)=-0.91(0.366)	t(89)=-0.09(0.93)	t(89)=-0.34(0.733)	t(89)=0.42(0.678)	t(89)=0.48(0.63)	t(89)=-0.23(0.819)
NAD_NAMN	t(89)=-1.61(0.111)	t(89)=-1.71(0.09)	t(89)=-1.89(0.062)	t(89)=-0.62(0.536)	t(89)=0.04(0.969)	t(89)=-1.25(0.216)	t(89)=0.44(0.661)	t(89)=-0.33(0.744)
NAD_NMN	t(89)=-1.4(0.164)	t(89)=-1.67(0.098)	t(89)=-1.34(0.183)	t(89)=-0.5(0.62)	t(89)=-0.14(0.892)	t(89)=-0.58(0.562)	t(89)=1.36(0.178)	t(89)=-1.04(0.303)
NADP_NAD	t(89)=1.36(0.176)	t(89)=1.56(0.122)	t(89)=1.39(0.169)	t(89)=0.27(0.791)	t(89)=0.07(0.948)	t(89)=0.31(0.756)	t(89)=-1.13(0.263)	t(89)=0.88(0.379)
NADP_NADPH	t(89)=0.02(0.98)	t(89)=0.41(0.679)	t(89)=0.28(0.778)	t(89)=-0.58(0.563)	t(89)=-1(0.319)	t(89)=1.45(0.151)	t(89)=1.02(0.312)	t(89)=-0.36(0.723)
NMN_NAM	t(89)=-2.09(0.039)	t(89)=-0.8(0.426)	t(89)=-0.56(0.577)	t(89)=-0.75(0.453)	t(89)=-0.53(0.595)	t(89)=1.05(0.296)	t(89)=0.14(0.886)	t(89)=-1.14(0.258)
